# Supplementary material for: Aerobic and anaerobic iron oxidizers together drive denitrification and carbon cycling at marine iron-rich hydrothermal vents
Source: ISME J. 2020 Dec 17;15(5):1271–86. doi: 10.1038/s41396-020-00849-y (PMC8114936; doi:10.1038/s41396-020-00849-y)
Supplement: Supplementary file 2 — Supplemental Table 1 [file 41396_2020_849_MOESM2_ESM.xlsx]

## Sheet: Sheet1
Supplemental Table 1. HMMs tested for in this study, including source and bitscore/e-value cutoffs.
Associated Element/Process	Gene target	Bitscore/ Evalue	Predicted Function	HMM Source
arsenic	arsenate reductase, arsC	61	arsenate reduction	TIGRFAMS
	arsenate reductase, thioredoxin	112	arsenate reduction	TIGRFAMS
	arsenate reductase, glutathione/glutaredoxin type	113	arsenate reduction	TIGRFAMS
	arsenite oxidase, small subunit	61	arsenite oxidation	TIGRFAMS
	arsenite oxidase, large subunit	357	arsenite oxidation	TIGRFAMS
C1 compounds	formate dehydrogenase, fdhL	425	formaldehyde oxidation	TIGRFAMS
	S-formylglutathione hydrolase	131	formaldehyde oxidation	TIGRFAMS
	S-(hydroxymethyl)glutathione dehydrogenase/class III alcohol dehydrogenase	509	formaldehyde oxidation	TIGRFAMS
	S-(hydroxymethyl)mycothiol dehydrogenase	512	formaldehyde oxidation	TIGRFAMS
	formaldehyde activating enzyme, fae	31	formaldehyde oxidation	TIGRFAMS
	formylmethanofuran-tetrahydromethanopterin N-formyltransferase	94	formaldehyde oxidation	TIGRFAMS
	methenyltetrahydromethanopterin cyclohydrolase	147	formaldehyde oxidation	TIGRFAMS
	formaldehyde dehydrogenase, glutathione independent	1e-20	formaldehyde oxidation	TIGRFAMS
	formate dehydrogenase, alpha subunit	610	formate oxidation	TIGRFAMS
	formate dehydrogenase, beta subunit	152	formate oxidation	TIGRFAMS
	formate dehydrogenase, gamma subunit	56	formate oxidation	TIGRFAMS
	methanol dehydrogenase: pqq, xoxF, and mxaF	166	methanol oxidation	Anantharaman
	methanol dehydrogenase, NDMA-dependent, mdo	400	methanol oxidation	Anantharaman
	methylamine dehydrogenase, mauA	85	methylamine oxidation	TIGRFAMS
	methylamine dehydrogenase, mauB	90	methylamine oxidation	TIGRFAMS
carbon fixation	4-hydroxybutyryl-CoA synthetase	1e-20	3HP/4HP pathway	Anantharaman
	4-hydroxybutyryl-CoA dehydratase	1e-20	3HP/4HP pathway	Anantharaman
	propionyl-CoA synthase	1e-20	3-hydroxypropionate pathway	Anantharaman
	malonyl-CoA reductase	1e-20	3-hydroxypropionate pathway	Anantharaman
	RuBisCO, form I	500	Calvin-Benson-Bassham cycle	TIGRFAMS
	RuBisCO, form II	500	Calvin-Benson-Bassham cycle	TIGRFAMS
	RuBisCO, form II/III	500	Calvin-Benson-Bassham cycle	TIGRFAMS
	RuBisCO, form III	450	Calvin-Benson-Bassham cycle	TIGRFAMS
	RuBisCO, form IV	450	Calvin-Benson-Bassham cycle	TIGRFAMS
	acetate citrate lyase, aclA	215	Reductive tricarboxylic acid cycle	Anantharaman
	acetate citrate lyase, aclB	177	Reductive tricarboxylic acid cycle	Anantharaman
	carbon monoxide dehydrogenase, codhD	197	Wood-Ljungdahl pathway	TIGRFAMS
	carbon monoxide dehydrogenase, codhC	355	Wood-Ljungdahl pathway	TIGRFAMS
	carbon monoxide dehydrogenase, catalytic	210	Wood-Ljungdahl pathway	TIGRFAMS
carbon monoxide	carbon monoxide dehydrogenase, coxS	198	CO oxidation	Anantharaman
	carbon monoxide dehydrogenase, coxM	184	CO oxidation	Anantharaman
	carbon monoxide dehydrogenase, coxL	300	CO oxidation	TIGRFAMS
halogenated compounds	chlorite dismutase	65	chlorite reduction	pfam
	haloacid dehalogenase, type II	72	halogenated compounds breakdown	TIGRFAMS
	reductive dehalogenase	132	halogenated compounds breakdown	TIGRFAMS
	DMSO reductase, type II, pcrA	559	perchlorate reduction	TIGRFAMS
	DMSO reductase, type II, pcrB	319	perchlorate reduction	TIGRFAMS
hydrogen	[FeFe]-hydrogenase, group A	1e-20	hydrogen oxidation	Anantharaman
	[FeFe]-hydrogenase, group B1/B3	1e-20	hydrogen oxidation	Anantharaman
	hydrogenase, group 1	1e-20	hydrogen oxidation	Anantharaman
	hydrogenase, group 2a	1e-20	hydrogen oxidation	Anantharaman
	hydrogenase, group 2b	1e-20	hydrogen oxidation	Anantharaman
	hydrogenase, group 3a	1e-20	hydrogen oxidation	Anantharaman
	hydrogenase, group 3b	1e-20	hydrogen oxidation	Anantharaman
	hydrogenase, group 3c	1e-20	hydrogen oxidation	Anantharaman
	hydrogenase, group 3d	1e-20	hydrogen oxidation	Anantharaman
	hydrogenase, group 4	1e-20	hydrogen oxidation	Anantharaman
iron	Fe oxidase, mtoA	1e-20	iron oxidation	Garber
	Fe oxidase, cyc2 cluster 1	55	iron oxidation	Garber
	Fe oxidase, cyc2 cluster 2	55	iron oxidation	Garber
	Fe oxidase, cyc2 cluster 3	55	iron oxidation	Garber
	outer membrane porin, mtoB/mtrB	240	iron oxidation/reduction	TIGRFAMS
	Fe reductase, mtrA	1e-20	iron reduction	TIGRFAMS
	Fe reductase, mtrC	209	iron reduction	TIGRFAMS
methane	particulate methane monooxygenase, pmoA	92	methane/ammonia oxidation	TIGRFAMS
	partiuclate methane monooxygenase, pmoB	202	methane/ammonia oxidation	TIGRFAMS
	partiuclate methane monooxygenase, pmoC	124	methane/ammonia oxidation	TIGRFAMS
	soluble methane monooxygenase, mmoB	1e-20	methane oxidation	pfam
	soluble methane monooxygenase, mmoD	1e-20	methane oxidation	TIGRFAMS
	methyl-coenzyme M reductase, mcrA	314	methane production	TIGRFAMS
	methyl-coenzyme M reductase, mcrB	173	methane production	TIGRFAMS
	methyl-coenzyme M reductase, mcrG	171	methane production	TIGRFAMS
nitrogen	hydrazine oxidase, hzoA	325	ANAMMOX	Anantharaman
	hydrazine synthase, hzsA	466	ANAMMOX	Anantharaman
	Fe nitrogenase, alpha subunit	873	N2 fixation	TIGRFAMS
	Fe nitrogenase, beta subunit	853	N2 fixation	TIGRFAMS
	Fe nitrogenase, delta subunit	124	N2 fixation	TIGRFAMS
	MoFe nitrogenase, nifD	503	N2 fixation	TIGRFAMS
	MoFe nitrogenase, nifK	414	N2 fixation	TIGRFAMS
	V nitrogenase, alpha subunit	822	N2 fixation	TIGRFAMS
	V nitrogenase, beta subunit	821	N2 fixation	TIGRFAMS
	V nitrogenase, delta subunit	122	N2 fixation	TIGRFAMS
	nitrogenase, nifH	261	N2 fixation	TIGRFAMS
	nitrate reductase, napA	472	nitrate reduction	TIGRFAMS
	nitrate reductase, napB	23.9	nitrate reduction	pfam
	nitrate reductase, narG	600	nitrate reduction	TIGRFAMS
	nitrate reductase, narH	348	nitrate reduction	TIGRFAMS
	nitrite reductase, nrfH	75	nitrite reduction	TIGRFAMS
	nitrite reductase, nrfA	576	nitrite reduction	pfam
	nitrite reductase, nrfD	300	nitrite reduction	TIGRFAMS
	nitrite reductase, nirB	442	nitrite reduction	TIGRFAMS
	nitrite reductase, nirD	69	nitrite reduction	TIGRFAMS
	nitrite reductase, nirK	169	nitrite reduction	TIGRFAMS
	nitrite reductase, nirS	200	nitrite reduction	Anantharaman
	nitric-oxide reductase, norB	79	nitric oxide reduction	Anantharaman
	nitric-oxide reductase, norC	50	nitric oxide reduction	Anantharaman
	nitrous-oxide reductase, nosD	290	nitrous oxide reduction	pfam
	nitrous-oxide reductase, nosZ	550	nitrous oxide reduction	TIGRFAMS
	nitrile hydratase, nthA	239	nitrile hydratase	TIGRFAMS
	nitrile hydratase, nthB	136	nitrile hydratase	TIGRFAMS
	nitrite oxidoreductase, nxrA	370	nitrite oxidation	Anantharaman
	nitrite oxidoreductase, nxrB	252	nitrite oxidation	Anantharaman
oxygen	cytochrome aa3 quinol oxidase, qoxA	204	oxygen reduction	TIGRFAMS
	cytochrome aa3 quinol oxidase, qoxB	954	oxygen reduction	TIGRFAMS
	cytochrome bd oxidase, cydA	118	oxygen reduction	pfam
	cytochrome bd oxidase, cydB	88	oxygen reduction	TIGRFAMS
	cytochrome bo3 ubiquinol oxidase, cyoA	218	oxygen reduction	TIGRFAMS
	cytochrome bo3 ubiquinol oxidase, cyoD	64	oxygen reduction	TIGRFAMS
	cytochrome bo3 ubiquinol oxidase, cyoE	138	oxygen reduction	TIGRFAMS
	cytochrome c oxidase, aa3 type, coxA	617	oxygen reduction	TIGRFAMS
	cytochrome c oxidase, aa3 type, coxB	144	oxygen reduction	TIGRFAMS
	cytochrome c oxidase, cbb3 type, ccoN	168	oxygen reduction	TIGRFAMS
	cytochrome c oxidase, cbb3 type, ccoO	62	oxygen reduction	TIGRFAMS
	cytochrome c oxidase, cbb3 type, ccoP	54	oxygen reduction	TIGRFAMS
ROS	catalase	1e-20	hydrogen peroxide decomposition	TIGRFAMS
	catalase-related immune-response	1e-20	hydrogen peroxide decomposition	TIGRFAMS
	catalase peroxidase	1e-20	hydrogen peroxide reduction	pfam
	di-haem cytochrome c peroxidase, CCP_MauG	1e-20	hydrogen peroxide reduction	pfam
	dye-decolorizing peroxidase	1e-20	hydrogen peroxide reduction	pfam
	glutathione peroxidase	1e-20	hydrogen peroxide reduction	pfam
	1-cys peroxiredoxin, C terminal	1e-20	hydroperoxide reduction	pfam
	alkyl hydroperoxide reductase, thiol-specific antioxidant	1e-20	hydroperoxide reduction	pfam
	superoxide dismutase, FeMn C terminal	1e-20	superoxide dismutation	pfam
	superoxide dismutase, FeMn N terminal	1e-20	superoxide dismutation	pfam
	superoxide dismutase, CuZn	1e-20	superoxide disputation	pfam
selenium	selenate reductase, Mo-binding subunit	526	selenate reduction	TIGRFAMS
	selenate reductase, ygfK	354	selenate reduction	TIGRFAMS
	selenate reductase, ygfM	87	selenate reduction	TIGRFAMS
sulfur	anaerobic sulfite reductase, asrA	223	sulfate reduction	TIGRFAMS
	anaerobic sulfite reductase, asrB	226	sulfate reduction	TIGRFAMS
	anaerobic sulfite reductase, asrC	194	sulfate reduction	TIGRFAMS
	adenylyl sulfate reductase, aprA	326	sulfate reduction	TIGRFAMS
	adenylyl sulfate kinase: sat, sopT	181	sulfate reduction	TIGRFAMS
	adenylyl sulfate kinase: cysC, apsK	133	sulfate reduction	TIGRFAMS
	sulfate andenyltransferase, cysN	327	sulfate reduction	TIGRFAMS
	flavocytochrome c sulfide dehydrogenase, fcc	266	sulfide oxidation	pfam
	sulfide quinone oxidoreductase, sqr	300	sulfide oxidation	Anantharaman
	dissimilatory sulfite reductase, dsrD	50	sulfite reduction	pfam
	dissimilatory sulfite reductase, sulfur oxidation, dsrA	223	sulfur oxidation	TIGRFAMS
	dissimilatory sulfite reductase, sulfur oxidation, dsrB	205	sulfur oxidation	TIGRFAMS
	sulfur oxygenase reductase, sor	300	sulfur oxidation	pfam
	sulfur dioxygenase, sdo	120	sulfur oxidation	Anantharaman
	dissimilatory sulfite reductase, dsrC	53	sulfur oxidation	TIGRFAMS
	thiosulfate reductase, phsA	323	thiosulfate disproportionation	Anantharaman
	thiosulfate oxidation, soxB	375	thiosulfate oxidation	TIGRFAMS
	thiosulfate oxidation, soxY	125	thiosulfate oxidation	TIGRFAMS
	thiosulfate oxidation, soxC	330	thiosulfate oxidation	TIGRFAMS
	thiosulfate oxidation, soxA	110	thiosulfate oxidation	TIGRFAMS
	thiosulfate oxidation, soxX	61	thiosulfate oxidation	TIGRFAMS
	thiosulfate oxidation, soxZ	76	thiosulfate oxidation	TIGRFAMS
urea	urease, ureA	31	urea hydrolysis	TIGRFAMS
	urease, ureB	40	urea hydrolysis	TIGRFAMS
	urease, ureC	212	urea hydrolysis	TIGRFAMS
