# Supplementary material for: Aerobic and anaerobic iron oxidizers together drive denitrification and carbon cycling at marine iron-rich hydrothermal vents
Source: ISME J. 2020 Dec 17;15(5):1271–86. doi: 10.1038/s41396-020-00849-y (PMC8114936; doi:10.1038/s41396-020-00849-y)
Supplement: Supplementary file 3 — Supplemental Table 3 [file 41396_2020_849_MOESM3_ESM.xlsx]

## Sheet: Supplemetal Table 3
Supplemental Table 3. Viral contigs identified as VIRSorter categories 1, 2, 4, and 5 with CRISPR matches, and consensus taxonomy information.
	Contig Description					CRISPR Spacer Match	vContact2 Consensus Taxonomy*			Protein BLAST Consensus Taxonomy (Viral RefSeq)*
	Contig	VirSorter Category	Circular	length (kbp)	ORFs	hit location	order	family	genus	order	family	subfamily	genus	Agreement (most specific taxon assigned)	Passes Filter? (≥2 inform taxon hits & >50% agree)	hits with organism annotation	Organisms -- best informative hit per protein	hits with taxonomy annotation	Taxonomy -- best informative hit per protein (order|family|subfamily|genus)
	S1_NODE_11200	1		1.891	3	Unbinned				Caudovirales	Siphoviridae			1	yes	2	Rhizobium phage vB_RglS_P106B;Escherichia phage K1-dep(1)	2	Caudovirales|Siphoviridae||Rigallicvirus ; Caudovirales|Siphoviridae|Guernseyvirinae|K1gvirus
	S1_NODE_1127	1		7.159	9					Caudovirales	Siphoviridae			1	yes	6	Yersinia phage PY54;Salicola phage CGphi29;Pseudomonas phage PaMx28;Pseudomonas phage PS-1;Salmonella phage SETP13;Salmonella phage LSPA1	6	Caudovirales|Siphoviridae|| ; Caudovirales|Siphoviridae|| ; Caudovirales|Siphoviridae||Pamx74virus ; Caudovirales|Siphoviridae|| ; Caudovirales|Siphoviridae|Guernseyvirinae|Jerseyvirus ; Caudovirales|Siphoviridae|Guernseyvirinae|Jerseyvirus
	S1_NODE_1205	1		6.965	8					Caudovirales	Siphoviridae			0.571429	yes	7	Burkholderia virus phi1026b;Salmonella phage ST64B;Enterobacteria phage SfV;Enterobacteria phage SfV;Brucella phage BiPBO1;Escherichia virus HK022;Brucella phage BiPBO1	7	Caudovirales|Siphoviridae||E125virus ; Caudovirales|Myoviridae|| ; Caudovirales|Myoviridae|| ; Caudovirales|Myoviridae|| ; Caudovirales|Siphoviridae|| ; Caudovirales|Siphoviridae||Hk97virus ; Caudovirales|Siphoviridae||
	S1_NODE_1496	1		6.312	10	Unbinned				Caudovirales	Siphoviridae			0.888889	yes	9	Escherichia phage K1-dep(1);Serratia phage Eta;Pseudomonas phage PaMx28;Pseudomonas phage PaMx74;Salicola phage CGphi29;Mannheimia phage vB_MhS_1152AP2;Salicola phage CGphi29;Rhizobium phage RR1-B;Rhizobium phage vB_RglS_P106B	9	Caudovirales|Siphoviridae|Guernseyvirinae|K1gvirus ; Caudovirales|Siphoviridae|| ; Caudovirales|Siphoviridae||Pamx74virus ; Caudovirales|Siphoviridae||Pamx74virus ; Caudovirales|Siphoviridae|| ; Caudovirales|Siphoviridae|| ; Caudovirales|Siphoviridae|| ; Caudovirales|Myoviridae|| ; Caudovirales|Siphoviridae||Rigallicvirus
	S1_NODE_15840	1		1.47	4					Caudovirales	Siphoviridae	NA	Nickievirus	1	NO	1	Salmonella phage SSU5	1	Caudovirales|Siphoviridae||Nickievirus
	S1_NODE_2414	1		4.966	5	Unbinned				Caudovirales	Myoviridae	NA	Hapunavirus	0.666667	yes	3	Escherichia phage vB_EcoM-ep3;Vibrio virus VP882;Vibrio virus VP882	3	Caudovirales|Myoviridae||Cvm10virus ; Caudovirales|Myoviridae||Hapunavirus ; Caudovirales|Myoviridae||Hapunavirus
	S1_NODE_2736	1		4.629	8					Caudovirales	Podoviridae			1	yes	5	Salmonella phage SPN1S;Sodalis phage phiSG1;Enterobacter phage Tyrion;Salmonella phage epsilon15;Enterobacter phage Tyrion	5	Caudovirales|Podoviridae||Epsilon15virus ; Caudovirales|Podoviridae|| ; Caudovirales|Podoviridae||Uetakevirus ; Caudovirales|Podoviridae||Epsilon15virus ; Caudovirales|Podoviridae||Uetakevirus
	S1_NODE_2791	1		4.567	6					Caudovirales	Siphoviridae			1	yes	5	Salmonella phage SE2;Escherichia phage K1-dep(1);Cronobacter phage phiES15;Rhizobium phage vB_RglS_P106B;Acinetobacter phage Bphi-B1251	5	Caudovirales|Siphoviridae|Guernseyvirinae|Jerseyvirus ; Caudovirales|Siphoviridae|Guernseyvirinae|K1gvirus ; Caudovirales|Siphoviridae|| ; Caudovirales|Siphoviridae||Rigallicvirus ; Caudovirales|Siphoviridae||Vieuvirus
	S1_NODE_3118	1		4.293	10	Unbinned				Caudovirales	Siphoviridae			1	yes	6	Serratia phage Eta;Salmonella phage MA12;Enterobacter phage phiEap-2;Pseudomonas phage PaMx28;Acinetobacter phage vB_AbaS_TRS1;Salicola phage CGphi29	6	Caudovirales|Siphoviridae|| ; Caudovirales|Siphoviridae|Guernseyvirinae|Jerseyvirus ; Caudovirales|Siphoviridae|Guernseyvirinae|Cornellvirus ; Caudovirales|Siphoviridae||Pamx74virus ; Caudovirales|Siphoviridae||Vieuvirus ; Caudovirales|Siphoviridae||
	S1_NODE_440	1		10.848	16					Caudovirales	Siphoviridae			0.857143	yes	14	Lactobacillus prophage Lj771;Streptomyces phage phiSASD1;Rhodococcus phage REQ1;Streptomyces phage phiSASD1;Paracoccus phage Shpa;Burkholderia phage KS9;Enterobacteria phage mEp235;Brucella phage BiPBO1;Azospirillum phage Cd;Enterococcus phage EFRM31;Burkholderia virus phiE125;Clostridium virus phiCD119;Gordonia phage Nymphadora;Gordonia phage Nymphadora	14	Caudovirales|Myoviridae|| ; Caudovirales|Siphoviridae||Lomovskayavirus ; Caudovirales|Siphoviridae|| ; Caudovirales|Siphoviridae||Lomovskayavirus ; Caudovirales|Siphoviridae||Vhulanivirus ; Caudovirales|Siphoviridae||Stanholtvirus ; Caudovirales|Siphoviridae||Hendrixvirus ; Caudovirales|Siphoviridae|| ; Caudovirales|Siphoviridae|| ; Caudovirales|Siphoviridae||Efquatrovirus ; Caudovirales|Siphovir…
	S1_NODE_4525	1		3.451	5					Caudovirales	Siphoviridae	NA	Yuavirus	0.8	yes	5	Pseudomonas virus M6;Pseudomonas phage PaMx25;Alphaproteobacteria virus phiJl001;Pseudomonas phage PAE1;Alphaproteobacteria virus phiJl001	5	Caudovirales|Siphoviridae||Yuavirus ; Caudovirales|Siphoviridae||Np1virus ; Caudovirales|Siphoviridae||Yuavirus ; Caudovirales|Siphoviridae||Yuavirus ; Caudovirales|Siphoviridae||Yuavirus
	S1_NODE_52409	1		0.67	3					Tubulavirales	Inoviridae			1	yes	3	Ralstonia phage RSS0;Ralstonia phage RSS0;Ralstonia phage RSS0	3	Tubulavirales|Inoviridae|| ; Tubulavirales|Inoviridae|| ; Tubulavirales|Inoviridae||
	S1_NODE_587	1		9.559	8					Caudovirales	Myoviridae			0.8	yes	5	Ralstonia phage RSL2;Pseudomonas virus phiKZ;Erwinia phage PhiEaH1;Rhodoferax phage P26218;Ralstonia phage RSL2	5	Caudovirales|Myoviridae||Rsl2virus ; Caudovirales|Myoviridae||Phikzvirus ; Caudovirales|Myoviridae||Iapetusvirus ; Caudovirales|Podoviridae|| ; Caudovirales|Myoviridae||Rsl2virus
	S1_NODE_658	1		9.165	7		Caudovirales	Podoviridae	Myxoctovirus	Caudovirales	Podoviridae	NA	Myxoctovirus	0.8	yes	5	Brucella phage Pr;Myxococcus phage Mx8;Myxococcus phage Mx8;Myxococcus phage Mx8;Myxococcus phage Mx8	5	Caudovirales|Podoviridae||Prtbvirus ; Caudovirales|Podoviridae||Myxoctovirus ; Caudovirales|Podoviridae||Myxoctovirus ; Caudovirales|Podoviridae||Myxoctovirus ; Caudovirales|Podoviridae||Myxoctovirus
	S1_NODE_7415	1		2.528	4					Caudovirales				1	yes	4	Bacillus phage Page;Salmonella phage BPS11Q3;Acinetobacter phage Bphi-B1251;Bdellovibrio phage phi1422	4	Caudovirales|Podoviridae||Pagevirus ; Caudovirales|Siphoviridae|Guernseyvirinae|Jerseyvirus ; Caudovirales|Siphoviridae||Vieuvirus ; Caudovirales|Myoviridae||
	S1_NODE_1033	2		7.448	5					Caudovirales	Myoviridae			0.666667	yes	3	Prochlorococcus phage P-SSM2;Bacillus virus G;Rhizobium phage 16-3	3	Caudovirales|Myoviridae|Tevenvirinae| ; Caudovirales|Myoviridae|| ; Caudovirales|Siphoviridae||
	S1_NODE_1085	2		7.294	14					Caudovirales	Siphoviridae			0.833333	yes	6	Mycobacterium phage Gadjet;Geobacillus phage GBK2;Geobacillus phage GBK2;Brucella phage BiPBO1;Mycobacterium phage DS6A;Shigella phage SfIV	6	Caudovirales|Siphoviridae|Bclasvirinae|Pipefishvirus ; Caudovirales|Siphoviridae|| ; Caudovirales|Siphoviridae|| ; Caudovirales|Siphoviridae|| ; Caudovirales|Siphoviridae|| ; Caudovirales|Myoviridae||
	S1_NODE_111	2		19.206	18					Caudovirales	Myoviridae			0.909091	yes	11	Pseudomonas phage Noxifer;Ralstonia phage RSF1;Erwinia phage Ea35-70;Vibrio phage VvAW1;Yersinia phage phiR1-37;Pseudomonas phage PhiPA3;Ralstonia phage RP12;Pseudomonas phage PhiPA3;Erwinia phage vB_EamM_Caitlin;Ralstonia phage RP12;Pseudomonas phage PhiPA3	11	Caudovirales|Myoviridae||Noxifervirus ; Caudovirales|Myoviridae||Rsl2virus ; Caudovirales|Myoviridae||Agrican357virus ; Caudovirales|Podoviridae|| ; Caudovirales|Myoviridae|| ; Caudovirales|Myoviridae||Phikzvirus ; Caudovirales|Myoviridae||Ripduovirus ; Caudovirales|Myoviridae||Phikzvirus ; Caudovirales|Myoviridae||Machinavirus ; Caudovirales|Myoviridae||Ripduovirus ; Caudovirales|Myoviridae||Phi…
	S1_NODE_11297	2		1.88	3					Caudovirales	Myoviridae			1	yes	3	Pelagibacter phage HTVC008M;Synechococcus phage S-SSM7;Synechococcus phage S-WAM2	3	Caudovirales|Myoviridae|| ; Caudovirales|Myoviridae|| ; Caudovirales|Myoviridae||
	S1_NODE_115	2		18.598	30					Caudovirales	Podoviridae			0.666667	yes	6	Rhodoferax phage P26218;Rhodoferax phage P26218;Rhodoferax phage P26218;Citrobacter phage CVT22;Pseudomonas virus D3112;Bacillus phage 0305phi8-36	6	Caudovirales|Podoviridae|| ; Caudovirales|Podoviridae|| ; Caudovirales|Podoviridae|| ; Caudovirales|Podoviridae|| ; Caudovirales|Siphoviridae||D3112virus ; Caudovirales|Myoviridae||
	S1_NODE_124	2		18.15	25	Unbinned	Caudovirales	Myoviridae		Caudovirales	Myoviridae			1	yes	23	Vibrio phage VBM1;Vibrio phage VBM1;Vibrio phage VBM1;Vibrio phage VBM1;Vibrio phage VBM1;Vibrio phage VBM1;Haemophilus phage Aaphi23;Vibrio phage VBM1;Vibrio phage VBM1;Vibrio phage VBM1;Sinorhizobium phage phiM12;Edwardsiella phage GF-2;Caulobacter phage Cr30;Vibrio phage VBM1;Vibrio phage VBM1;Vibrio phage VBM1;Vibrio phage VBM1;Vibrio phage VBM1;Vibrio phage VBM1;Vibrio phage VBM1;Vibrio phag…	23	Caudovirales|Myoviridae|| ; Caudovirales|Myoviridae|| ; Caudovirales|Myoviridae|| ; Caudovirales|Myoviridae|| ; Caudovirales|Myoviridae|| ; Caudovirales|Myoviridae|| ; Caudovirales|Myoviridae|| ; Caudovirales|Myoviridae|| ; Caudovirales|Myoviridae|| ; Caudovirales|Myoviridae|| ; Caudovirales|Myoviridae||M12virus ; Caudovirales|Myoviridae||Gofduovirus ; Caudovirales|Myoviridae|| ; Caudovirales|Myo…
	S1_NODE_12683	2		1.727	3					Caudovirales				1	yes	3	Shigella phage SfIV;Shigella virus Sf6;Burkholderia virus phi6442	3	Caudovirales|Myoviridae|| ; Caudovirales|Podoviridae||P22virus ; Caudovirales|Siphoviridae||E125virus
	S1_NODE_12773	2		1.719	3					Caudovirales	Myoviridae			1	yes	3	Sinorhizobium phage phiM7;Synechococcus phage S-IOM18;Acidovorax phage ACP17	3	Caudovirales|Myoviridae||M12virus ; Caudovirales|Myoviridae|| ; Caudovirales|Myoviridae||Busanvirus
	S1_NODE_1353	2		6.618	8										NO	1	NA	0	NA
	S1_NODE_1357	2		6.609	8					Caudovirales	Myoviridae			0.6	yes	5	Escherichia phage phAPEC8;Synechococcus phage ACG-2014f;Synechococcus phage S-SKS1;Synechococcus phage S-SKS1;Synechococcus phage ACG-2014f	5	Caudovirales|Myoviridae|| ; Caudovirales|Myoviridae|Tevenvirinae| ; Caudovirales|Siphoviridae|| ; Caudovirales|Siphoviridae|| ; Caudovirales|Myoviridae|Tevenvirinae|
	S1_NODE_1991	2		5.451	3					Caudovirales	Myoviridae			0.666667	yes	3	Lactobacillus phage Lc-Nu;Pseudomonas phage PhiPA3;Erwinia phage vB_EamM_Phobos	3	Caudovirales|Siphoviridae|| ; Caudovirales|Myoviridae||Phikzvirus ; Caudovirales|Myoviridae||
	S1_NODE_2009	2		5.427	9					Caudovirales				1	yes	2	Burkholderia virus Bcep781;Pseudomonas phage vB_PaeS_PAO1_Ab18	2	Caudovirales|Myoviridae||Bcep78virus ; Caudovirales|Siphoviridae||Ab18virus
	S1_NODE_2015	2		5.418	6					Caudovirales				1	yes	2	Clostridium phage phiMMP02;Pseudomonas phage phiR18	2	Caudovirales|Myoviridae||Lubbockvirus ; Caudovirales|Podoviridae||Kpp25virus
	S1_NODE_2070	2		5.345	9	Unbinned				Caudovirales	Siphoviridae			1	yes	3	Pseudomonas phage F10;Enterobacteria phage cdtI;Colwellia phage 9A	3	Caudovirales|Siphoviridae|| ; Caudovirales|Siphoviridae|| ; Caudovirales|Siphoviridae||
	S1_NODE_2079	2		5.338	4					Caudovirales	Siphoviridae		Seuratvirus	0.666667	yes	3	Escherichia phage Seurat;Escherichia phage CAjan;Acinetobacter phage vB_AbaS_Loki	3	Caudovirales|Siphoviridae||Seuratvirus ; Caudovirales|Siphoviridae||Seuratvirus ; Caudovirales|Siphoviridae||
	S1_NODE_2200	2		5.183	6					Caudovirales	Podoviridae			1	yes	2	Vibrio phage CHOED;Erwinia phage vB_EamP-S6	2	Caudovirales|Podoviridae|| ; Caudovirales|Podoviridae||
	S1_NODE_22101	2		1.175	5					Caudovirales				1	yes	2	Salicola phage CGphi29;Pseudoalteromonas phage pYD6-A	2	Caudovirales|Siphoviridae|| ; Caudovirales|Podoviridae||
	S1_NODE_2276	2		5.102	6					Caudovirales				1	yes	2	Cellulophaga phage phi38:1;Bacillus virus G	2	Caudovirales|Podoviridae|| ; Caudovirales|Myoviridae||
	S1_NODE_2329	2		5.048	6					Caudovirales	Siphoviridae			1	yes	4	Pseudomonas phage MP1412;Pseudomonas phage PaMx11;Achromobacter phage JWX;Pseudomonas phage PaMx74	4	Caudovirales|Siphoviridae||Yuavirus ; Caudovirales|Siphoviridae||Ab18virus ; Caudovirales|Siphoviridae||Jwxvirus ; Caudovirales|Siphoviridae||Pamx74virus
	S1_NODE_256	2		14.238	11					Caudovirales	Myoviridae			0.75	yes	4	Vibrio phage pYD21-A;Agrobacterium phage Atu_ph07;Rhizobium phage vB_RleM_P10VF;Clostridium phage c-st	4	Caudovirales|Siphoviridae|| ; Caudovirales|Myoviridae||Polybotosvirus ; Caudovirales|Myoviridae|| ; Caudovirales|Myoviridae||
	S1_NODE_262	2		14.087	21					Caudovirales				1	yes	11	Shewanella sp. phage 1/4;Gordonia phage BritBrat;Vibrio phage J2;Vibrio phage QH;Vibrio phage phiVC8;Dinoroseobacter phage vB_DshS-R5C;Dinoroseobacter phage vB_DshS-R5C;Vibrio virus VpV262;Caulobacter phage Cr30;Vibrio phage VpKK5;Gordonia phage Vendetta	11	Caudovirales|Myoviridae|| ; Caudovirales|Siphoviridae||Britbratvirus ; Caudovirales|Podoviridae||Enhodamvirus ; Caudovirales|Podoviridae||Enhodamvirus ; Caudovirales|Podoviridae||Vp5virus ; Caudovirales|Siphoviridae||Nanhaivirus ; Caudovirales|Siphoviridae||Nanhaivirus ; Caudovirales|Podoviridae|| ; Caudovirales|Myoviridae|| ; Caudovirales|Siphoviridae|| ; Caudovirales|Siphoviridae||Vendettavirus
	S1_NODE_2923	2		4.44	5					Caudovirales	Myoviridae			0.75	yes	4	Ralstonia phage RP12;Brevibacillus phage Sundance;Ralstonia phage RP12;Pectobacterium phage phiTE	4	Caudovirales|Myoviridae||Ripduovirus ; Caudovirales|Siphoviridae|| ; Caudovirales|Myoviridae||Ripduovirus ; Caudovirales|Myoviridae|Vequintavirinae|Cr3virus
	S1_NODE_305	2		13.157	5	Unbinned				Caudovirales	Siphoviridae			0.714286	yes	8	Bacillus phage Staley;Cellulophaga phage phi48:2;Burkholderia virus BcepF1;Pseudomonas phage phiPMW;Idiomarinaceae phage Phi1M2-2;Salicola phage CGphi29;Rhodobacter phage RcapMu;Idiomarinaceae phage 1N2-2	7	Caudovirales|Siphoviridae||Slashvirus ; ||| ; Caudovirales|Myoviridae||Pbunavirus ; Caudovirales|Myoviridae||Plaisancevirus ; Caudovirales|Siphoviridae|| ; Caudovirales|Siphoviridae|| ; Caudovirales|Siphoviridae|| ; Caudovirales|Siphoviridae||
	S1_NODE_3051	2		4.344	19					Caudovirales	Siphoviridae	NA	Nonagvirus	0.75	yes	4	Enterobacteria phage JenP2;Pseudomonas phage phiPSA1;Enterobacteria phage 9g;Enterobacteria phage 9g	4	Caudovirales|Siphoviridae||Nonagvirus ; Caudovirales|Siphoviridae|| ; Caudovirales|Siphoviridae||Nonagvirus ; Caudovirales|Siphoviridae||Nonagvirus
	S1_NODE_3240	2		4.211	5					Caudovirales	Podoviridae			1	yes	2	Arthrobacter phage Jasmine;Pseudomonas phage tf	2	Caudovirales|Podoviridae||Jasminevirus ; Caudovirales|Podoviridae||Krylovvirus
	S1_NODE_33	2		30.167	22	Unbinned				Caudovirales	Podoviridae			0.666667	yes	9	Burkholderia virus DC1;Synechococcus phage S-WAM1;Puniceispirillum phage HMO-2011;Puniceispirillum phage HMO-2011;Erwinia phage vB_EamP-S6;Puniceispirillum phage HMO-2011;Salmonella phage SEN34;Bordetella virus BPP1;Pseudomonas phage vB_PsyM_KIL1	9	Caudovirales|Podoviridae||Bcep22virus ; Caudovirales|Myoviridae|| ; Caudovirales|Podoviridae|| ; Caudovirales|Podoviridae|| ; Caudovirales|Podoviridae|| ; Caudovirales|Podoviridae|| ; Caudovirales|Myoviridae||Brunovirus ; Caudovirales|Podoviridae||Bpp1virus ; Caudovirales|Myoviridae||Flaumdravirus
	S1_NODE_3525	2		4.009	5	Unbinned				Caudovirales				1	yes	2	Streptomyces phage SF3;Puniceispirillum phage HMO-2011	2	Caudovirales|Siphoviridae|| ; Caudovirales|Podoviridae||
	S1_NODE_37	2		27.749	43	S1_Zeta3 (1,22), Unbinned				Caudovirales	Myoviridae			0.62069	yes	29	Burkholderia virus phiE202;Pseudomonas phage MP42;Burkholderia virus BcepMu;Marinomonas phage P12026;Alteromonas phage vB_AmaP_AD45-P1;Vibrio phage martha 12B12;Vibrio phage martha 12B12;Escherichia virus Mu;Burkholderia virus phiE255;Pseudomonas phage vB_PaeS_PM105;Pseudomonas phage JBD25;Rhizobium phage RR1-B;Burkholderia virus phiE255;Pseudomonas phage JBD18;Pseudomonas phage JBD18;Ralstonia p…	29	Caudovirales|Myoviridae|Peduovirinae|P2virus ; Caudovirales|Siphoviridae||Casadabanvirus ; Caudovirales|Myoviridae||Bcepmuvirus ; Caudovirales|Siphoviridae|| ; Caudovirales|Podoviridae|| ; Caudovirales|Myoviridae|| ; Caudovirales|Myoviridae|| ; Caudovirales|Myoviridae||Muvirus ; Caudovirales|Myoviridae||Bcepmuvirus ; Caudovirales|Siphoviridae||Beetrevirus ; Caudovirales|Siphoviridae|| ; Caudovira…
	S1_NODE_379	2		11.584	14					Caudovirales	Siphoviridae			1	yes	5	Salmonella phage SSU5;Pseudomonas phage MP1412;Vibrio phage vB_VpaS_MAR10;Synechococcus phage S-CBS1;Ralstonia phage RS138	5	Caudovirales|Siphoviridae||Nickievirus ; Caudovirales|Siphoviridae||Yuavirus ; Caudovirales|Siphoviridae||Ssp2virus ; Caudovirales|Siphoviridae|| ; Caudovirales|Siphoviridae||
	S1_NODE_383	2		11.539	16	Unbinned				Caudovirales	Myoviridae			0.692308	yes	13	Pseudomonas virus MP38;Enterobacter phage Arya;Pseudomonas virus phiCTX;Pseudomonas phage PPpW-3;Haemophilus phage SuMu;Burkholderia virus BcepMu;Pseudomonas virus D3112;Puniceispirillum phage HMO-2011;Burkholderia phage KS10;Burkholderia phage KS10;Pseudomonas virus MP29;Escherichia phage vB_EcoM_ECO1230-10;Burkholderia virus BcepMu	13	Caudovirales|Siphoviridae||D3112virus ; Caudovirales|Myoviridae||Jilinvirus ; Caudovirales|Myoviridae|Peduovirinae|P2virus ; Caudovirales|Myoviridae||Jilinvirus ; Caudovirales|Myoviridae|| ; Caudovirales|Myoviridae||Bcepmuvirus ; Caudovirales|Siphoviridae||D3112virus ; Caudovirales|Podoviridae|| ; Caudovirales|Myoviridae|| ; Caudovirales|Myoviridae|| ; Caudovirales|Siphoviridae||D3112virus ; Caud…
	S1_NODE_4006	2		3.723	7					Caudovirales	Siphoviridae	NA	Yuavirus	0.6	yes	5	Pseudomonas phage 73;Pseudomonas virus M6;Pseudomonas phage PAE1;Pseudomonas phage PAE1;Pseudomonas phage PaMx42	5	Caudovirales|Siphoviridae||Septima3virus ; Caudovirales|Siphoviridae||Yuavirus ; Caudovirales|Siphoviridae||Yuavirus ; Caudovirales|Siphoviridae||Yuavirus ; Caudovirales|Siphoviridae||Septimatrevirus
	S1_NODE_4023	2		3.714	5					Caudovirales	Siphoviridae	NA	Nickievirus	1	yes	2	Pseudomonas phage nickie;Pseudomonas phage nickie	2	Caudovirales|Siphoviridae||Nickievirus ; Caudovirales|Siphoviridae||Nickievirus
	S1_NODE_4136	2		3.66	6					Caudovirales	Siphoviridae			1	yes	3	Escherichia phage K1-dep(1);Marinomonas phage P12026;Paracoccus phage vB_PmaS-R3	3	Caudovirales|Siphoviridae|Guernseyvirinae|K1gvirus ; Caudovirales|Siphoviridae|| ; Caudovirales|Siphoviridae||
	S1_NODE_417	2		11.123	15					Caudovirales				1	yes	4	Pseudoalteromonas phage PH1;Achromobacter phage JWF;Mannheimia phage vB_MhS_535AP2;Vibrio phage VPMS1	4	Caudovirales|Podoviridae||Kafunavirus ; Caudovirales|Siphoviridae|| ; Caudovirales|Siphoviridae|| ; Caudovirales|Podoviridae||Kafunavirus
	S1_NODE_4184	2		3.636	5					Caudovirales	Siphoviridae	NA	Nickievirus	1	yes	2	Pseudomonas phage nickie;Pseudomonas phage nickie	2	Caudovirales|Siphoviridae||Nickievirus ; Caudovirales|Siphoviridae||Nickievirus
	S1_NODE_4408	2		3.514	4	Unbinned				Tubulavirales	Inoviridae			1	yes	3	Escherichia virus I22;Ralstonia phage RSS0;Ralstonia phage RSS0	3	Tubulavirales|Inoviridae||Lineavirus ; Tubulavirales|Inoviridae|| ; Tubulavirales|Inoviridae||
	S1_NODE_4450	2		3.488	5					Caudovirales	Myoviridae	NA	Ripduovirus	1	yes	2	Ralstonia phage RP12;Ralstonia phage RP12	2	Caudovirales|Myoviridae||Ripduovirus ; Caudovirales|Myoviridae||Ripduovirus
	S1_NODE_4726	2		3.369	6					Caudovirales	Podoviridae	NA	Kf1virus	0.666667	yes	3	Edwardsiella phage KF-1;Pseudoalteromonas phage PH1;Edwardsiella phage KF-1	3	Caudovirales|Podoviridae||Kf1virus ; Caudovirales|Podoviridae||Kafunavirus ; Caudovirales|Podoviridae||Kf1virus
	S1_NODE_494	2		10.271	17					Caudovirales				1	yes	2	Bacillus phage BCD7;Pseudomonas phage nickie	2	Caudovirales|Myoviridae|| ; Caudovirales|Siphoviridae||Nickievirus
	S1_NODE_5209	2		3.171	5	Unbinned				Caudovirales	Siphoviridae			1	yes	2	Salmonella phage FSL SP-031;Clostridium phage phiCP39-O	2	Caudovirales|Siphoviridae|Guernseyvirinae|Sp31virus ; Caudovirales|Siphoviridae||
	S1_NODE_5667	2		3.009	4					Caudovirales	Siphoviridae			0.75	yes	4	Synechococcus phage S-SKS1;Prochlorococcus phage P-SSM2;Synechococcus phage S-SKS1;Synechococcus phage S-SKS1	4	Caudovirales|Siphoviridae|| ; Caudovirales|Myoviridae|Tevenvirinae| ; Caudovirales|Siphoviridae|| ; Caudovirales|Siphoviridae||
	S1_NODE_574	2		9.669	15					Caudovirales	Siphoviridae	NA	Nickievirus	1	NO	1	Salmonella phage SSU5	1	Caudovirales|Siphoviridae||Nickievirus
	S1_NODE_577	2		9.645	11	Unbinned				Caudovirales	Myoviridae			1	yes	6	Ralstonia phage RP12;Erwinia phage Ea35-70;Ralstonia phage RP12;Ralstonia phage RSL2;Ralstonia phage RSL2;Bacillus phage 0305phi8-36	6	Caudovirales|Myoviridae||Ripduovirus ; Caudovirales|Myoviridae||Agrican357virus ; Caudovirales|Myoviridae||Ripduovirus ; Caudovirales|Myoviridae||Rsl2virus ; Caudovirales|Myoviridae||Rsl2virus ; Caudovirales|Myoviridae||
	S1_NODE_655	2		9.178	9					Caudovirales	Podoviridae			1	yes	4	Erwinia phage vB_EamP-S6;Arthrobacter phage Jasmine;Pseudomonas phage NV1;Escherichia phage PA2	4	Caudovirales|Podoviridae|| ; Caudovirales|Podoviridae||Jasminevirus ; Caudovirales|Podoviridae||Vicosavirus ; Caudovirales|Podoviridae|Sepvirinae|Tl2011virus
	S1_NODE_6567	2		2.746	6	Unbinned				Caudovirales	Myoviridae			1	yes	4	Synechococcus phage S-CRM01;Cyanophage P-RSM6;Salmonella phage vB_SenMS16;Pelagibacter phage HTVC008M	4	Caudovirales|Myoviridae|| ; Caudovirales|Myoviridae|| ; Caudovirales|Myoviridae|Tevenvirinae|S16virus ; Caudovirales|Myoviridae||
	S1_NODE_7718	2		2.461	3					Caudovirales	Siphoviridae			0.666667	yes	3	Streptomyces phage Zemlya;Vibrio phage helene 12B3;Pseudomonas phage LKO4	3	Caudovirales|Siphoviridae|Arquatrovirinae|Likavirus ; Caudovirales|Myoviridae|| ; Caudovirales|Siphoviridae||Yuavirus
	S1_NODE_834	2		8.267	7					Caudovirales	Podoviridae			1	yes	2	Burkholderia virus Bcepmigl;Erwinia phage PEp14	2	Caudovirales|Podoviridae||Bcep22virus ; Caudovirales|Podoviridae||
	S1_NODE_8816	2		2.242	6					Caudovirales	Siphoviridae	NA	C5virus	0.75	yes	4	Lactobacillus virus c5;Lactobacillus virus c5;Lactobacillus virus c5;Edwardsiella phage GF-2	4	Caudovirales|Siphoviridae||C5virus ; Caudovirales|Siphoviridae||C5virus ; Caudovirales|Siphoviridae||C5virus ; Caudovirales|Myoviridae||Gofduovirus
	S1_NODE_917	2		7.864	5					Caudovirales	Myoviridae	NA	Phikzvirus	1	yes	2	Pseudomonas phage SL2;Pseudomonas phage PhiPA3	2	Caudovirales|Myoviridae||Phikzvirus ; Caudovirales|Myoviridae||Phikzvirus
	S1_NODE_928	2		7.827	10					Caudovirales	Myoviridae	NA	Rsl2virus	0.666667	yes	3	Ralstonia phage RSF1;Pseudomonas virus phiKZ;Ralstonia phage RSF1	3	Caudovirales|Myoviridae||Rsl2virus ; Caudovirales|Myoviridae||Phikzvirus ; Caudovirales|Myoviridae||Rsl2virus
	S1_NODE_946	2		7.74	6					Caudovirales	Myoviridae	NA	Ripduovirus	1	yes	4	Ralstonia phage RP12;Ralstonia phage RP12;Ralstonia phage RP12;Ralstonia phage RP12	4	Caudovirales|Myoviridae||Ripduovirus ; Caudovirales|Myoviridae||Ripduovirus ; Caudovirales|Myoviridae||Ripduovirus ; Caudovirales|Myoviridae||Ripduovirus
	S1_NODE_9469	2		2.134	5					Caudovirales				1	yes	2	Pseudomonas phage NP1;Psychrobacter phage pOW20-A	2	Caudovirales|Siphoviridae||Np1virus ; Caudovirales|Myoviridae||
	S1_NODE_947	2		7.74	10					Caudovirales	Podoviridae			0.666667	yes	3	Xanthomonas phage Xp15;Salmonella virus HK620;Myxococcus phage Mx8	3	Caudovirales|Siphoviridae|| ; Caudovirales|Podoviridae||P22virus ; Caudovirales|Podoviridae||Myxoctovirus
	S1_NODE_119	4		14.657	10					Caudovirales	Myoviridae			1	yes	7	Ralstonia phage RP12;Ralstonia phage RSF1;Pseudomonas phage Noxifer;Ralstonia phage RSL2;Erwinia phage Ea35-70;Pseudomonas phage 201phi2-1;Ralstonia phage RP12	7	Caudovirales|Myoviridae||Ripduovirus ; Caudovirales|Myoviridae||Rsl2virus ; Caudovirales|Myoviridae||Noxifervirus ; Caudovirales|Myoviridae||Rsl2virus ; Caudovirales|Myoviridae||Agrican357virus ; Caudovirales|Myoviridae||Phikzvirus ; Caudovirales|Myoviridae||Ripduovirus
	S19_NODE_10124	1		5.245	8					Caudovirales	Podoviridae			0.666667	yes	3	Pelagibacter phage HTVC010P;Pseudomonas phage PaMx74;Enterobacteria phage Sf101	3	Caudovirales|Podoviridae|| ; Caudovirales|Siphoviridae||Pamx74virus ; Caudovirales|Podoviridae||Lederbergvirus
	S19_NODE_108757	1		1.342	3					Caudovirales	Siphoviridae			1	yes	3	Burkholderia phage Bcep176;Azospirillum phage Cd;Azospirillum phage Cd	3	Caudovirales|Siphoviridae||Stanholtvirus ; Caudovirales|Siphoviridae|| ; Caudovirales|Siphoviridae||
	S19_NODE_11349	1		4.934	6					Caudovirales	Siphoviridae	NA	Ssp2virus	0.75	yes	4	Xanthomonas phage Xp15;Vibrio phage vB_VpaS_MAR10;Vibrio phage SSP002;Vibrio phage vB_VpaS_MAR10	4	Caudovirales|Siphoviridae|| ; Caudovirales|Siphoviridae||Ssp2virus ; Caudovirales|Siphoviridae||Ssp2virus ; Caudovirales|Siphoviridae||Ssp2virus
	S19_NODE_13766	1		4.432	6					Caudovirales	Siphoviridae			1	yes	4	Pseudomonas phage JBD18;Pseudomonas phage B3;Klebsiella phage phiKO2;Bacteriophage Lily	4	Caudovirales|Siphoviridae||Beetrevirus ; Caudovirales|Siphoviridae||Beetrevirus ; Caudovirales|Siphoviridae|| ; Caudovirales|Siphoviridae||Lilyvirus
	S19_NODE_15381	1		4.166	5	Unbinned				Caudovirales	Siphoviridae	NA	Samistivirus	1	NO	2	Halovirus HCTV-1;Streptomyces phage Mildred21	1	||| ; Caudovirales|Siphoviridae||Samistivirus
	S19_NODE_16217	1		4.034	45					Caudovirales				1	yes	2	Pelagibacter phage HTVC010P;Erwinia phage phiEaH2	2	Caudovirales|Podoviridae|| ; Caudovirales|Myoviridae||Eah2virus
	S19_NODE_20838	1		3.508	4					Caudovirales	Siphoviridae	NA	P70virus	1	NO	1	Listeria phage P70	1	Caudovirales|Siphoviridae||P70virus
	S19_NODE_21138	1		3.479	5					Caudovirales	Podoviridae			1	yes	4	Salmonella phage SPN1S;Escherichia phage phiV10;Enterobacter phage Tyrion;Enterobacter phage Tyrion	4	Caudovirales|Podoviridae||Epsilon15virus ; Caudovirales|Podoviridae||Epsilon15virus ; Caudovirales|Podoviridae||Uetakevirus ; Caudovirales|Podoviridae||Uetakevirus
	S19_NODE_24265	1		3.205	8	Unbinned				NA	NA	NA	NA		NO	1	Halovirus HVTV-1	0	|||
	S19_NODE_32537	1		2.719	4					Caudovirales	Myoviridae			1	NO	1	Morganella phage vB_MmoM_MP1	1	Caudovirales|Myoviridae||
	S19_NODE_55280	1		1.993	3					Caudovirales	Podoviridae			1	yes	3	Pelagibacter phage HTVC010P;Pelagibacter phage HTVC010P;Pelagibacter phage HTVC010P	3	Caudovirales|Podoviridae|| ; Caudovirales|Podoviridae|| ; Caudovirales|Podoviridae||
	S19_NODE_5644	1		7.172	9					Caudovirales				1	yes	6	Clostridium phage phiCTC2A;Pseudomonas phage phiPsa374;Roseobacter phage RDJL Phi 1;Salmonella phage BP12B;Roseobacter phage RDJL Phi 2;Salmonella phage SP069	6	Caudovirales|Myoviridae|| ; Caudovirales|Myoviridae||Otagovirus ; Caudovirales|Siphoviridae||Rdjlvirus ; Caudovirales|Podoviridae|Autographivirinae|Zindervirus ; Caudovirales|Siphoviridae||Rdjlvirus ; Caudovirales|Podoviridae||Nonanavirus
	S19_NODE_57309	1		1.952	5					NA	NA	NA	NA		NO	1	Halovirus HHTV-2	0	|||
	S19_NODE_6821	1		6.493	10					Caudovirales	Siphoviridae			0.8	yes	5	Pectobacterium phage My1;Vibrio phage Ceto;Pectobacterium phage My1;Vibrio phage Ceto;Vibrio phage JA-1	5	Caudovirales|Siphoviridae||Myunavirus ; Caudovirales|Siphoviridae||Cetovirus ; Caudovirales|Siphoviridae||Myunavirus ; Caudovirales|Siphoviridae||Cetovirus ; Caudovirales|Podoviridae||
	S19_NODE_7147	1		6.338	8					Caudovirales	Siphoviridae			0.8	yes	5	Arthrobacter phage Galaxy;Arthrobacter phage Laroye;Pseudomonas phage JBD18;Roseobacter phage RDJL Phi 1;Acinetobacter phage YMC13/03/R2096	5	Caudovirales|Siphoviridae||Galaxyvirus ; Caudovirales|Siphoviridae||Laroyevirus ; Caudovirales|Siphoviridae||Beetrevirus ; Caudovirales|Siphoviridae||Rdjlvirus ; Caudovirales|Myoviridae||
	S19_NODE_85074	1		1.55	3		Caudovirales	Podoviridae		Caudovirales	Podoviridae			1	yes	3	Pelagibacter phage HTVC010P;Escherichia phage phiV10;Burkholderia virus BcepC6B	3	Caudovirales|Podoviridae|| ; Caudovirales|Podoviridae||Epsilon15virus ; Caudovirales|Podoviridae||Bpp1virus
	S19_NODE_8910	1		5.64	7		Caudovirales	Podoviridae	Myxoctovirus	Caudovirales	Podoviridae	NA	Myxoctovirus	0.833333	yes	6	Myxococcus phage Mx8;Myxococcus phage Mx8;Myxococcus phage Mx8;Myxococcus phage Mx8;Myxococcus phage Mx8;Brucella phage Pr	6	Caudovirales|Podoviridae||Myxoctovirus ; Caudovirales|Podoviridae||Myxoctovirus ; Caudovirales|Podoviridae||Myxoctovirus ; Caudovirales|Podoviridae||Myxoctovirus ; Caudovirales|Podoviridae||Myxoctovirus ; Caudovirales|Podoviridae||Prtbvirus
	S19_NODE_9106	1		5.568	9					Caudovirales	Siphoviridae			1	yes	2	Synechococcus phage S-CBS1;Xanthomonas phage Xp15	2	Caudovirales|Siphoviridae|| ; Caudovirales|Siphoviridae||
	S19_NODE_10394	2		5.169	6					Caudovirales	Siphoviridae			0.75	yes	4	Mycobacterium phage Gaia;Klebsiella phage vB_Kpn_IME260;Bacillus phage Shanette;Pectobacterium phage My1	4	Caudovirales|Siphoviridae||Gaiavirus ; Caudovirales|Siphoviridae||Sugarlandvirus ; Caudovirales|Myoviridae|Spounavirinae|Cp51virus ; Caudovirales|Siphoviridae||Myunavirus
	S19_NODE_10487	2		5.142	8					Caudovirales				1	yes	2	Bacteriophage Lily;Burkholderia phage KS10	2	Caudovirales|Siphoviridae||Lilyvirus ; Caudovirales|Myoviridae||
	S19_NODE_10551	2		5.126	5					Caudovirales	Siphoviridae			1	NO	1	Synechococcus phage S-CBS2	1	Caudovirales|Siphoviridae||
	S19_NODE_11759	2		4.828	5					Caudovirales	Podoviridae			1	yes	3	Pseudomonas phage UFV-P2;Enterobacter phage EcP1;Arthrobacter phage Jasmine	3	Caudovirales|Podoviridae||Vicosavirus ; Caudovirales|Podoviridae|| ; Caudovirales|Podoviridae||Jasminevirus
	S19_NODE_122594	2		1.25	3					Caudovirales	Myoviridae			0.666667	yes	3	Morganella phage vB_MmoM_MP1;Sphingomonas phage PAU;Serratia phage vB_Sru_IME250	3	Caudovirales|Myoviridae|| ; Caudovirales|Myoviridae|| ; Caudovirales|Ackermannviridae||
	S19_NODE_1241	2		15.522	14					Caudovirales	Podoviridae			1	yes	3	Ralstonia phage RSK1;Pseudomonas phage tf;Arthrobacter phage Jasmine	3	Caudovirales|Podoviridae|| ; Caudovirales|Podoviridae||Krylovvirus ; Caudovirales|Podoviridae||Jasminevirus
	S19_NODE_12629	2		4.647	6					Caudovirales	Myoviridae			0.75	yes	4	Geobacillus virus E2;Rhizobium phage RHEph06;Aggregatibacter phage S1249;Acinetobacter phage Ac42	4	Caudovirales|Siphoviridae|| ; Caudovirales|Myoviridae||Kleczkowskavirus ; Caudovirales|Myoviridae|| ; Caudovirales|Myoviridae|Tevenvirinae|
	S19_NODE_12672	2		4.64	5					Caudovirales				1	yes	4	Bacillus virus SPO1;Pseudomonas virus 119X;Mycobacterium virus Avani;Gordonia phage GMA3	4	Caudovirales|Myoviridae|Spounavirinae|Spo1virus ; Caudovirales|Podoviridae|| ; Caudovirales|Siphoviridae||Che8virus ; Caudovirales|Siphoviridae||Gamtrevirus
	S19_NODE_12680	2		4.637	9					Caudovirales				1	yes	2	Aeromonas phage vB_AsaM-56;Bacillus virus Eoghan	2	Caudovirales|Myoviridae||Popoffvirus ; Caudovirales|Siphoviridae||Andromedavirus
	S19_NODE_12793	2		4.617	8					Caudovirales	Myoviridae			0.666667	yes	3	Bacillus phage phBC6A51;Synechococcus phage S-CAM7;Cyanophage P-RSM6	3	Caudovirales|Siphoviridae|| ; Caudovirales|Myoviridae|| ; Caudovirales|Myoviridae||
	S19_NODE_12801	2		4.615	9					Caudovirales	Myoviridae			1	NO	1	Mannheimia phage vB_MhM_3927AP2	1	Caudovirales|Myoviridae||
	S19_NODE_12937	2		4.587	5					Caudovirales	Podoviridae	NA	Kafunavirus	0.8	yes	5	Pseudoalteromonas phage PH1;Vibrio phage VPMS1;Edwardsiella phage KF-1;Vibrio phage VPMS1;Pseudoalteromonas phage PH1	5	Caudovirales|Podoviridae||Kafunavirus ; Caudovirales|Podoviridae||Kafunavirus ; Caudovirales|Podoviridae||Kf1virus ; Caudovirales|Podoviridae||Kafunavirus ; Caudovirales|Podoviridae||Kafunavirus
	S19_NODE_12967	2		4.58	6					Caudovirales	Podoviridae	Sepvirinae	Tl2011virus	1	NO	1	Escherichia phage TL-2011c	1	Caudovirales|Podoviridae|Sepvirinae|Tl2011virus
	S19_NODE_13608	2		4.46	5					Caudovirales				1	yes	2	Bacillus virus G;Synechococcus phage S-CBS4	2	Caudovirales|Myoviridae|| ; Caudovirales|Siphoviridae||
	S19_NODE_13782	2		4.429	5					Caudovirales				1	yes	2	Erwinia phage PEp14;Enterococcus phage phiEf11	2	Caudovirales|Podoviridae|| ; Caudovirales|Siphoviridae||
	S19_NODE_13835	2		4.418	5					Caudovirales	Podoviridae	Autographivirinae		0.75	yes	4	Thalassomonas phage BA3;Pelagibacter phage HTVC019P;Podovirus Lau218;Podovirus Lau218	4	Caudovirales|Podoviridae|| ; Caudovirales|Podoviridae|Autographivirinae| ; Caudovirales|Podoviridae|Autographivirinae| ; Caudovirales|Podoviridae|Autographivirinae|
	S19_NODE_14132	2		4.365	6					Caudovirales				1	yes	4	Vibrio phage VpKK5;Gordonia phage Vendetta;Caulobacter phage Cr30;Vibrio virus VpV262	4	Caudovirales|Siphoviridae|| ; Caudovirales|Siphoviridae||Vendettavirus ; Caudovirales|Myoviridae|| ; Caudovirales|Podoviridae||
	S19_NODE_14435	2		4.316	5					Caudovirales	Podoviridae			1	yes	2	Erwinia phage PEp14;Pseudomonas phage KPP25	2	Caudovirales|Podoviridae|| ; Caudovirales|Podoviridae||Kpp25virus
	S19_NODE_14472	2		4.31	5					Caudovirales	Myoviridae			1	yes	3	Prochlorococcus phage P-SSM2;Prochlorococcus phage P-TIM68;Ralstonia phage phiRSL1	3	Caudovirales|Myoviridae|Tevenvirinae| ; Caudovirales|Myoviridae|| ; Caudovirales|Myoviridae||Rslunavirus
	S19_NODE_14605	2		4.283	8					Caudovirales				1	yes	5	Achromobacter phage 83-24;Dinoroseobacter phage vB_DshS-R5C;Vibrio phage phiVC8;Caulobacter phage Cr30;Vibrio phage J2	5	Caudovirales|Siphoviridae||Jwxvirus ; Caudovirales|Siphoviridae||Nanhaivirus ; Caudovirales|Podoviridae||Vp5virus ; Caudovirales|Myoviridae|| ; Caudovirales|Podoviridae||Enhodamvirus
	S19_NODE_14619	2		4.281	7					Caudovirales	Siphoviridae			1	NO	1	Rhizobium phage vB_RleS_L338C	1	Caudovirales|Siphoviridae||
	S19_NODE_14727	2		4.265	5					Caudovirales	Siphoviridae			0.666667	yes	3	Enterobacteria phage SfV;Rhizobium phage 16-3;Burkholderia virus phi1026b	3	Caudovirales|Myoviridae|| ; Caudovirales|Siphoviridae|| ; Caudovirales|Siphoviridae||E125virus
	S19_NODE_149	2		47.187	62					Caudovirales	Myoviridae			0.857143	yes	7	Bacillus phage Bcp1;Bacillus phage SP-15;Vibrio phage SIO-2;Salmonella phage vB_SenMS16;Bacillus phage 0305phi8-36;Sinorhizobium phage phiN3;Escherichia virus P1	7	Caudovirales|Myoviridae|Bastillevirinae|Bc431virus ; Caudovirales|Myoviridae||Thornevirus ; Caudovirales|Siphoviridae|| ; Caudovirales|Myoviridae|Tevenvirinae|S16virus ; Caudovirales|Myoviridae|| ; Caudovirales|Myoviridae||M12virus ; Caudovirales|Myoviridae||P1virus
	S19_NODE_1520	2		13.915	18					Caudovirales	Siphoviridae			0.8	yes	5	Streptomyces phage Mildred21;Anabaena phage A-4L;Rhizobium phage vB_RleS_L338C;Stenotrophomonas phage vB_SmaS_DLP_5;Geobacillus virus E3	5	Caudovirales|Siphoviridae||Samistivirus ; Caudovirales|Podoviridae|| ; Caudovirales|Siphoviridae|| ; Caudovirales|Siphoviridae||Delepquintavirus ; Caudovirales|Siphoviridae||
	S19_NODE_15500	2		4.148	6					Caudovirales				1	yes	3	Streptomyces phage Izzy;Burkholderia virus DC1;Clostridium phage phiCD506	3	Caudovirales|Siphoviridae|Arquatrovirinae|Likavirus ; Caudovirales|Podoviridae||Bcep22virus ; Caudovirales|Myoviridae||
	S19_NODE_15882	2		4.084	11					Caudovirales				1	yes	4	Edwardsiella phage KF-1;Pseudoalteromonas phage PH1;Shewanella sp. phage 1/4;Riemerella phage RAP44	4	Caudovirales|Podoviridae||Kf1virus ; Caudovirales|Podoviridae||Kafunavirus ; Caudovirales|Myoviridae|| ; Caudovirales|Siphoviridae||
	S19_NODE_15915	2		4.08	5					Caudovirales	Podoviridae			1	NO	1	Ralstonia phage RSK1	1	Caudovirales|Podoviridae||
	S19_NODE_16341	2		4.017	6					Caudovirales	Siphoviridae			1	yes	3	Rhizobium phage 16-3;Vibrio phage VpKK5;Mannheimia phage vB_MhS_587AP2	3	Caudovirales|Siphoviridae|| ; Caudovirales|Siphoviridae|| ; Caudovirales|Siphoviridae||
	S19_NODE_16735	2		3.837	3					Caudovirales				1	yes	2	Bacillus phage Mgbh1;Pseudomonas phage phi3	2	Caudovirales|Siphoviridae||Magadivirus ; Caudovirales|Myoviridae|Peduovirinae|Hpunavirus
	S19_NODE_168265	2		1.038	3										NO	1	NA	0	NA
	S19_NODE_1724	2		13.105	15					Caudovirales				1	yes	10	Achromobacter phage JWX;Vibrio phage VpKK5;Vibrio phage QH;Caulobacter phage CcrColossus;Pseudomonas phage MP1412;Vibrio phage J2;Vibrio phage J2;Dinoroseobacter phage vB_DshS-R5C;Edwardsiella phage MSW-3;Staphylococcus phage phiSA12	10	Caudovirales|Siphoviridae||Jwxvirus ; Caudovirales|Siphoviridae|| ; Caudovirales|Podoviridae||Enhodamvirus ; Caudovirales|Siphoviridae|| ; Caudovirales|Siphoviridae||Yuavirus ; Caudovirales|Podoviridae||Enhodamvirus ; Caudovirales|Podoviridae||Enhodamvirus ; Caudovirales|Siphoviridae||Nanhaivirus ; Caudovirales|Myoviridae||Msw3virus ; Caudovirales|Myoviridae|Spounavirinae|Kayvirus
	S19_NODE_17671	2		3.851	6					Caudovirales				1	yes	4	Bacillus phage BCD7;Geobacillus virus E3;Geobacillus virus E3;Rhizobium phage vB_RleM_PPF1	4	Caudovirales|Myoviridae|| ; Caudovirales|Siphoviridae|| ; Caudovirales|Siphoviridae|| ; Caudovirales|Myoviridae||
	S19_NODE_17908	2		3.822	7					Caudovirales	Siphoviridae			1	NO	1	Synechococcus phage S-CBS1	1	Caudovirales|Siphoviridae||
	S19_NODE_18179	2		3.789	6					Caudovirales	Myoviridae			1	yes	2	Prochlorococcus phage P-TIM68;Ralstonia phage phiRSL1	2	Caudovirales|Myoviridae|| ; Caudovirales|Myoviridae||Rslunavirus
	S19_NODE_18270	2		3.779	6					Caudovirales	Myoviridae			1	yes	2	Agrobacterium phage Atu_ph07;Rhodothermus phage RM378	2	Caudovirales|Myoviridae||Polybotosvirus ; Caudovirales|Myoviridae||
	S19_NODE_18729	2		3.725	3					Caudovirales	Podoviridae	NA	Bcep22virus	0.666667	yes	3	Burkholderia virus Bcepil02;Burkholderia virus DC1;Bacillus phage PfEFR-5	3	Caudovirales|Podoviridae||Bcep22virus ; Caudovirales|Podoviridae||Bcep22virus ; Caudovirales|Siphoviridae||
	S19_NODE_18810	2		3.716	8										NO	1	NA	0	NA
	S19_NODE_19098	2		3.683	6					Caudovirales	Myoviridae			0.666667	yes	3	Synechococcus phage S-CRM01;Enterobacteria phage phi92;Pseudomonas phage tf	3	Caudovirales|Myoviridae|| ; Caudovirales|Myoviridae|| ; Caudovirales|Podoviridae||Krylovvirus
	S19_NODE_19340	2		3.658	6					Caudovirales	Myoviridae			1	NO	1	Haemophilus phage SuMu	1	Caudovirales|Myoviridae||
	S19_NODE_19498	2		3.642	3					Caudovirales				1	yes	2	Pseudomonas phage 201phi2-1;Streptomyces phage Sujidade	2	Caudovirales|Myoviridae||Phikzvirus ; Caudovirales|Siphoviridae|Arquatrovirinae|Likavirus
	S19_NODE_19947	2		3.596	6					Caudovirales	Siphoviridae	NA	Samistivirus	1	NO	1	Streptomyces phage Mildred21	1	Caudovirales|Siphoviridae||Samistivirus
	S19_NODE_201	2	yes	41.117	61		Caudovirales	Podoviridae		Caudovirales	Podoviridae			0.576923	yes	26	Pseudomonas phage PaMx74;Clostridium phage phiCT453A;Achromobacter phage 83-24;Rhodothermus phage RM378;Pseudomonas phage UFV-P2;Mycobacterium phage Apizium;Pseudomonas phage pf16;Streptococcus phage 315.2;Rhizobium phage RHEph10;Alteromonas phage vB_AmaP_AD45-P1;Edwardsiella phage eiAU-183;Pelagibacter phage HTVC010P;Pelagibacter phage HTVC011P;Burkholderia virus BcepC6B;Pelagibacter phage HTVC0…	26	Caudovirales|Siphoviridae||Pamx74virus ; Caudovirales|Myoviridae|| ; Caudovirales|Siphoviridae||Jwxvirus ; Caudovirales|Myoviridae|| ; Caudovirales|Podoviridae||Vicosavirus ; Caudovirales|Siphoviridae|Bclasvirinae|Pg1virus ; Caudovirales|Myoviridae||Chakrabartyvirus ; Caudovirales|Siphoviridae|| ; Caudovirales|Siphoviridae||Nickievirus ; Caudovirales|Podoviridae|| ; Caudovirales|Siphoviridae||Eia…
	S19_NODE_21099	2		3.485	5					Caudovirales	Myoviridae			1	yes	3	Prochlorococcus phage P-TIM68;Aeromonas virus 31;Ralstonia phage phiRSL1	3	Caudovirales|Myoviridae|| ; Caudovirales|Myoviridae||Secunda5virus ; Caudovirales|Myoviridae||Rslunavirus
	S19_NODE_2133	2		11.805	12					Caudovirales				1	yes	6	Salmonella virus P22;Escherichia phage phAPEC8;Synechococcus phage S-CRM01;Synechococcus phage S-SKS1;Synechococcus phage S-SKS1;Prochlorococcus phage P-SSM2	6	Caudovirales|Podoviridae||P22virus ; Caudovirales|Myoviridae|| ; Caudovirales|Myoviridae|| ; Caudovirales|Siphoviridae|| ; Caudovirales|Siphoviridae|| ; Caudovirales|Myoviridae|Tevenvirinae|
	S19_NODE_21736	2		3.422	7					Caudovirales	Podoviridae			1	yes	3	Pelagibacter phage HTVC010P;Pelagibacter phage HTVC010P;Burkholderia virus BcepC6B	3	Caudovirales|Podoviridae|| ; Caudovirales|Podoviridae|| ; Caudovirales|Podoviridae||Bpp1virus
	S19_NODE_2174	2		11.702	19	Unbinned				Caudovirales				1	yes	4	Rhodococcus phage Weasels2;Cellulophaga phage phiST;Halorubrum phage HF2;Synechococcus phage ACG-2014f	4	Caudovirales|Siphoviridae||Weaselvirus ; Caudovirales|Siphoviridae||Cbastvirus ; Caudovirales|Myoviridae|| ; Caudovirales|Myoviridae|Tevenvirinae|
	S19_NODE_22499	2		3.354	3					Caudovirales	Siphoviridae			1	yes	2	Bacillus phage Mgbh1;Brevibacillus phage Jenst	2	Caudovirales|Siphoviridae||Magadivirus ; Caudovirales|Siphoviridae||Jenstvirus
	S19_NODE_22586	2		3.347	7					Caudovirales				1	yes	2	Streptomyces phage Samisti12;Aeromonas virus 65	2	Caudovirales|Siphoviridae||Samistivirus ; Caudovirales|Myoviridae|Tevenvirinae|
	S19_NODE_22844	2		3.322	5					Caudovirales				1	yes	4	Salmonella virus Fels2;Bacillus phage Mgbh1;Enterobacteria phage fiAA91-ss;Mycobacterium phage SirDuracell	4	Caudovirales|Myoviridae|Peduovirinae|P2virus ; Caudovirales|Siphoviridae||Magadivirus ; Caudovirales|Myoviridae|Peduovirinae|Peduovirus ; Caudovirales|Siphoviridae||Cjw1virus
	S19_NODE_23035	2		3.305	6					Caudovirales	Siphoviridae			0.75	yes	4	Mycobacterium phage Bipper;Cellulophaga phage phiST;Vibrio phage VpKK5;Lactobacillus phage phi jlb1	4	Caudovirales|Siphoviridae|| ; Caudovirales|Siphoviridae||Cbastvirus ; Caudovirales|Siphoviridae|| ; Caudovirales|Myoviridae||
	S19_NODE_2319	2		11.332	15					Caudovirales	Siphoviridae			1	yes	5	Vibrio phage vB_VpaS_MAR10;Ralstonia phage RS138;Synechococcus phage S-CBS1;Pseudomonas virus M6;Salmonella phage SSU5	5	Caudovirales|Siphoviridae||Ssp2virus ; Caudovirales|Siphoviridae|| ; Caudovirales|Siphoviridae|| ; Caudovirales|Siphoviridae||Yuavirus ; Caudovirales|Siphoviridae||Nickievirus
	S19_NODE_24110	2		3.218	6					Caudovirales	Podoviridae	NA	Krylovvirus	1	NO	1	Pseudomonas phage tf	1	Caudovirales|Podoviridae||Krylovvirus
	S19_NODE_24361	2		3.197	5					Caudovirales	Siphoviridae	NA	D3112virus	1	NO	1	Pseudomonas virus D3112	1	Caudovirales|Siphoviridae||D3112virus
	S19_NODE_24425	2		3.193	7					Caudovirales	Siphoviridae			0.75	yes	4	Mycobacterium phage Rey;Vibrio phage CHOED;Vibrio phage VpKK5;Bacillus phage BCJA1c	4	Caudovirales|Siphoviridae|Mclasvirinae|Reyvirus ; Caudovirales|Podoviridae|| ; Caudovirales|Siphoviridae|| ; Caudovirales|Siphoviridae||
	S19_NODE_2465	2		10.963	9		Caudovirales	Siphoviridae		Caudovirales	Siphoviridae			0.833333	yes	6	Azospirillum phage Cd;Salmonella phage vB_SnwM_CGG4-1;Acinetobacter phage vB_AbaS_Loki;Vibrio phage SHOU24;Enterobacteria phage JenK1;Pantoea phage vB_PagS_Vid5	6	Caudovirales|Siphoviridae|| ; Caudovirales|Myoviridae|Tevenvirinae|Gelderlandvirus ; Caudovirales|Siphoviridae|| ; Caudovirales|Siphoviridae|| ; Caudovirales|Siphoviridae||Nonagvirus ; Caudovirales|Siphoviridae||Vidquintavirus
	S19_NODE_254	2		36.545	56	Unbinned				Caudovirales	Myoviridae			0.6	yes	11	Clostridium phage phiMMP01;Pectobacterium phage CBB;Ralstonia phage RSK1;Enterobacteria phage vB_KleM-RaK2;Microcystis virus Ma-LMM01;Microcystis virus Ma-LMM01;Sinorhizobium phage phiN3;Halorubrum phage CGphi46;Marinomonas phage P12026;Arthrobacter phage Jasmine;Vibrio phage phi 1	10	Caudovirales|Myoviridae||Lubbockvirus ; Caudovirales|Myoviridae||Eneladusvirus ; Caudovirales|Podoviridae|| ; Caudovirales|Myoviridae||Alcyoneusvirus ; Caudovirales|Myoviridae|| ; Caudovirales|Myoviridae|| ; Caudovirales|Myoviridae||M12virus ; ||| ; Caudovirales|Siphoviridae|| ; Caudovirales|Podoviridae||Jasminevirus ; Caudovirales|Podoviridae||
	S19_NODE_25543	2		3.118	6					Caudovirales	Myoviridae			1	NO	1	Clostridium phage c-st	1	Caudovirales|Myoviridae||
	S19_NODE_25753	2		3.104	6					Caudovirales				1	yes	4	Clostridium phage phiMMP01;Vibrio phage helene 12B3;Mesorhizobium phage vB_MloP_Lo5R7ANS;Mycobacterium phage Tweety	4	Caudovirales|Myoviridae||Lubbockvirus ; Caudovirales|Myoviridae|| ; Caudovirales|Podoviridae|Autographivirinae| ; Caudovirales|Siphoviridae||Che8virus
	S19_NODE_26350	2		3.063	5					Caudovirales	Podoviridae	Autographivirinae	Friunavirus	1	NO	1	Acinetobacter phage Petty	1	Caudovirales|Podoviridae|Autographivirinae|Friunavirus
	S19_NODE_26769	2		3.035	5					Caudovirales	Siphoviridae			1	yes	4	Synechococcus phage S-SKS1;Synechococcus phage S-SKS1;Synechococcus phage S-SKS1;Synechococcus phage S-SKS1	4	Caudovirales|Siphoviridae|| ; Caudovirales|Siphoviridae|| ; Caudovirales|Siphoviridae|| ; Caudovirales|Siphoviridae||
	S19_NODE_26880	2		3.028	3					Caudovirales				1	yes	3	Gordonia phage Bowser;Cronobacter phage vB_CsaM_GAP32;Hamiltonella virus APSE1	3	Caudovirales|Siphoviridae||Bowservirus ; Caudovirales|Myoviridae||Eneladusvirus ; Caudovirales|Podoviridae||
	S19_NODE_26978	2		3.021	5					Caudovirales	Siphoviridae	NA	Samistivirus	1	NO	1	Streptomyces phage Mildred21	1	Caudovirales|Siphoviridae||Samistivirus
	S19_NODE_27066	2		3.016	3					Caudovirales	Siphoviridae			1	NO	1	Gordonia phage UmaThurman	1	Caudovirales|Siphoviridae||
	S19_NODE_28879	2		2.912	8					Caudovirales	Siphoviridae			1	yes	2	Pseudomonas phage JD024;Vibrio phage vB_VpaS_MAR10	2	Caudovirales|Siphoviridae||Casadabanvirus ; Caudovirales|Siphoviridae||Ssp2virus
	S19_NODE_29626	2		2.867	5					Caudovirales	Siphoviridae	NA	Yuavirus	1	NO	1	Pseudomonas virus Yua	1	Caudovirales|Siphoviridae||Yuavirus
	S19_NODE_30051	2		2.845	5					Caudovirales				1	yes	2	Synechococcus phage S-SKS1;Vibrio phage KVP40	2	Caudovirales|Siphoviridae|| ; Caudovirales|Myoviridae|Tevenvirinae|Schizot4virus
	S19_NODE_30172	2		2.839	5					Caudovirales	Myoviridae	NA	Bcepmuvirus	1	yes	2	Burkholderia virus BcepMu;Burkholderia virus BcepMu	2	Caudovirales|Myoviridae||Bcepmuvirus ; Caudovirales|Myoviridae||Bcepmuvirus
	S19_NODE_3061	2		9.838	12					Caudovirales	Siphoviridae			0.857143	yes	7	Enterobacteria phage cdtI;Pseudomonas phage F10;Colwellia phage 9A;Pseudomonas phage F10;Vibrio phage X29;Enterobacteria phage mEp237;Escherichia virus N15	7	Caudovirales|Siphoviridae|| ; Caudovirales|Siphoviridae|| ; Caudovirales|Siphoviridae|| ; Caudovirales|Siphoviridae|| ; Caudovirales|Myoviridae|| ; Caudovirales|Siphoviridae|| ; Caudovirales|Siphoviridae||N15virus
	S19_NODE_30619	2		2.814	5					Caudovirales				1	yes	2	Pseudomonas phage B3;Burkholderia virus phiE255	2	Caudovirales|Siphoviridae||Beetrevirus ; Caudovirales|Myoviridae||Bcepmuvirus
	S19_NODE_3068	2		9.828	14					Caudovirales	Podoviridae			0.8	yes	5	Enterobacter phage EcP1;Pseudomonas phage PS-1;Pseudomonas virus LUZ24;Burkholderia virus DC1;Burkholderia virus Bcepmigl	5	Caudovirales|Podoviridae|| ; Caudovirales|Siphoviridae|| ; Caudovirales|Podoviridae||Luz24virus ; Caudovirales|Podoviridae||Bcep22virus ; Caudovirales|Podoviridae||Bcep22virus
	S19_NODE_316	2		32.871	40					Caudovirales				1	yes	10	Clostridium phage phiCDHM11;Bacillus phage phiNIT1;Pelagibacter phage HTVC010P;Paenibacillus phage HB10c2;Bacillus phage Grass;Arthrobacter phage Laroye;Bacillus virus G;Bacillus virus G;Arthrobacter phage Laroye;Clostridium phage phi8074-B1	10	Caudovirales|Myoviridae|| ; Caudovirales|Myoviridae|Bastillevirinae|Nit1virus ; Caudovirales|Podoviridae|| ; Caudovirales|Siphoviridae||Sitaravirus ; Caudovirales|Myoviridae|Bastillevirinae|Nit1virus ; Caudovirales|Siphoviridae||Laroyevirus ; Caudovirales|Myoviridae|| ; Caudovirales|Myoviridae|| ; Caudovirales|Siphoviridae||Laroyevirus ; Caudovirales|Siphoviridae||
	S19_NODE_3206	2		9.6	14					Caudovirales	Siphoviridae			0.6	yes	5	Arthrobacter phage PrincessTrina;Synechococcus phage S-CBS4;Gordonia phage Vendetta;Staphylococcus virus 187;Cyanophage P-TIM40	5	Caudovirales|Myoviridae||Arv1virus ; Caudovirales|Siphoviridae|| ; Caudovirales|Siphoviridae||Vendettavirus ; Caudovirales|Siphoviridae||Phietavirus ; Caudovirales|Myoviridae||
	S19_NODE_3215	2		9.586	11					Caudovirales				1	yes	7	Prochlorococcus phage P-TIM68;Bacillus phage SP-10;Cellulophaga phage phiST;Bacillus phage SP-10;Streptomyces phage Mildred21;Bacillus phage SP-10;Vibrio phage X29	7	Caudovirales|Myoviridae|| ; Caudovirales|Herelleviridae|Spounavirinae| ; Caudovirales|Siphoviridae||Cbastvirus ; Caudovirales|Herelleviridae|Spounavirinae| ; Caudovirales|Siphoviridae||Samistivirus ; Caudovirales|Herelleviridae|Spounavirinae| ; Caudovirales|Myoviridae||
	S19_NODE_32628	2		2.714	4					Caudovirales	Myoviridae			0.666667	yes	3	Enterobacteria phage vB_EcoP_ACG-C91;Burkholderia virus phiE255;Bacillus phage SP-15	3	Caudovirales|Podoviridae|Autographivirinae|Zindervirus ; Caudovirales|Myoviridae||Bcepmuvirus ; Caudovirales|Myoviridae||Thornevirus
	S19_NODE_3328	2		9.411	7										NO	1	NA	0	NA
	S19_NODE_3329	2		9.41	9					Caudovirales	Myoviridae			1	yes	3	Synechococcus phage S-CAM1;Synechococcus phage S-CAM7;Synechococcus phage S-SM2	3	Caudovirales|Myoviridae|| ; Caudovirales|Myoviridae|| ; Caudovirales|Myoviridae||
	S19_NODE_33836	2		2.659	6					Caudovirales	Siphoviridae	NA	Pamx74virus	1	NO	1	Pseudomonas phage PaMx28	1	Caudovirales|Siphoviridae||Pamx74virus
	S19_NODE_354	2		31.167	59					Caudovirales				1	yes	8	Salicola phage CGphi29;Rhizobium phage RHEph10;Planktothrix phage PaV-LD;Pelagibacter phage HTVC008M;Staphylococcus virus SA11;Burkholderia virus phiE125;Yersinia phage phiR1-RT;Streptomyces phage NootNoot	8	Caudovirales|Siphoviridae|| ; Caudovirales|Siphoviridae||Nickievirus ; Caudovirales|Podoviridae|| ; Caudovirales|Myoviridae|| ; Caudovirales|Myoviridae|Spounavirinae|Silviavirus ; Caudovirales|Siphoviridae||E125virus ; Caudovirales|Myoviridae||Tg1virus ; Caudovirales|Siphoviridae||Samistivirus
	S19_NODE_3659	2		8.946	15					Caudovirales	Siphoviridae			0.833333	yes	6	Vibrio phage martha 12B12;Paenibacillus phage Tripp;Ralstonia phage RS138;Pseudomonas phage H70;Enterobacteria phage mEp043 c-1;Streptomyces phage SF1	6	Caudovirales|Myoviridae|| ; Caudovirales|Siphoviridae||Trippvirus ; Caudovirales|Siphoviridae|| ; Caudovirales|Siphoviridae||Casadabanvirus ; Caudovirales|Siphoviridae|| ; Caudovirales|Siphoviridae||
	S19_NODE_3691	2		8.911	9					Caudovirales	Siphoviridae			1	yes	5	Salmonella virus SPC35;Vibrio phage phi 3;Vibrio phage Ceto;Vibrio phage phi 3;Vibrio phage Ceto	5	Caudovirales|Siphoviridae||T5virus ; Caudovirales|Siphoviridae||Jesfedecavirus ; Caudovirales|Siphoviridae||Cetovirus ; Caudovirales|Siphoviridae||Jesfedecavirus ; Caudovirales|Siphoviridae||Cetovirus
	S19_NODE_37527	2		2.506	5					Caudovirales	Podoviridae	NA	Jasminevirus	1	NO	1	Arthrobacter phage Adat	1	Caudovirales|Podoviridae||Jasminevirus
	S19_NODE_3839	2		8.729	12					Caudovirales	Myoviridae			1	yes	3	Rhodococcus phage E3;Bacillus phage SP-15;Bacillus phage BalMu-1	3	Caudovirales|Myoviridae|| ; Caudovirales|Myoviridae||Thornevirus ; Caudovirales|Myoviridae||
	S19_NODE_38669	2		2.46	5					Caudovirales	Podoviridae	NA	Kafunavirus	0.666667	yes	3	Pseudoalteromonas phage PH1;Pseudoalteromonas phage PH1;Edwardsiella phage KF-1	3	Caudovirales|Podoviridae||Kafunavirus ; Caudovirales|Podoviridae||Kafunavirus ; Caudovirales|Podoviridae||Kf1virus
	S19_NODE_39364	2		2.437	4					Caudovirales	Myoviridae			1	yes	4	Pseudomonas phage pf16;Acidovorax phage ACP17;Cellulophaga phage phiSM;Pseudomonas phage pf16	4	Caudovirales|Myoviridae||Chakrabartyvirus ; Caudovirales|Myoviridae||Busanvirus ; Caudovirales|Myoviridae|| ; Caudovirales|Myoviridae||Chakrabartyvirus
	S19_NODE_41009	2		2.379	5					Caudovirales	Siphoviridae			1	NO	1	Geobacillus phage GBK2	1	Caudovirales|Siphoviridae||
	S19_NODE_4184	2		8.363	13					Caudovirales	Myoviridae			1	yes	6	Pelagibacter phage HTVC008M;Klebsiella phage vB_KpnM_KB57;Lactobacillus virus LP65;Rhodothermus phage RM378;Bacillus phage SP-15;Bacillus phage SP-15	6	Caudovirales|Myoviridae|| ; Caudovirales|Myoviridae|| ; Caudovirales|Myoviridae|Spounavirinae| ; Caudovirales|Myoviridae|| ; Caudovirales|Myoviridae||Thornevirus ; Caudovirales|Myoviridae||Thornevirus
	S19_NODE_4201	2		8.351	7					Caudovirales	Siphoviridae			0.6	yes	5	Halorubrum phage HF2;Clostridium phage c-st;Synechococcus phage S-CBS2;Bacillus virus SPbeta;Lactobacillus phage phiJB	5	Caudovirales|Myoviridae|| ; Caudovirales|Myoviridae|| ; Caudovirales|Siphoviridae|| ; Caudovirales|Siphoviridae||Spbetavirus ; Caudovirales|Siphoviridae||
	S19_NODE_42169	2		2.341	6					Caudovirales				1	yes	2	Brucella phage BiPBO1;Shigella phage SfII	2	Caudovirales|Siphoviridae|| ; Caudovirales|Myoviridae||
	S19_NODE_4245	2		8.312	9					Caudovirales	Podoviridae			1	yes	4	Pseudomonas virus 119X;Pseudomonas virus 119X;Pseudomonas phage PaP2;Pseudomonas phage PaP2	4	Caudovirales|Podoviridae|| ; Caudovirales|Podoviridae|| ; Caudovirales|Podoviridae|| ; Caudovirales|Podoviridae||
	S19_NODE_42472	2		2.33	4					Caudovirales	Siphoviridae	NA	Ssp2virus	1	yes	4	Vibrio phage vB_VpaS_MAR10;Vibrio phage vB_VpaS_MAR10;Vibrio phage vB_VpaS_MAR10;Vibrio phage SSP002	4	Caudovirales|Siphoviridae||Ssp2virus ; Caudovirales|Siphoviridae||Ssp2virus ; Caudovirales|Siphoviridae||Ssp2virus ; Caudovirales|Siphoviridae||Ssp2virus
	S19_NODE_43	2	yes	81.81	108		Caudovirales	Myoviridae		Caudovirales	Myoviridae			0.65	yes	40	Bacillus phage BCD7;Bacillus phage BCD7;Bacillus phage BCD7;Gordonia phage Woes;Bacillus phage BCD7;Bacillus phage BCD7;Bacillus virus SPbeta;Planktothrix phage PaV-LD;Mycobacterium phage Rosebush;Mycobacterium phage Bipper;Cellulophaga phage phiSM;Vibrio phage VH7D;Xylella phage Paz;Cellulophaga phage phiSM;Bacillus phage BCD7;Bacillus phage BCD7;Bacillus phage BCD7;Brevibacillus phage Jenst;Bac…	40	Caudovirales|Myoviridae|| ; Caudovirales|Myoviridae|| ; Caudovirales|Myoviridae|| ; Caudovirales|Siphoviridae||Woesvirus ; Caudovirales|Myoviridae|| ; Caudovirales|Myoviridae|| ; Caudovirales|Siphoviridae||Spbetavirus ; Caudovirales|Podoviridae|| ; Caudovirales|Siphoviridae|Bclasvirinae|Rosebushvirus ; Caudovirales|Siphoviridae|| ; Caudovirales|Myoviridae|| ; Caudovirales|Myoviridae|Tevenvirinae|…
	S19_NODE_43623	2		2.293	5					Caudovirales	Siphoviridae	NA	Np1virus	1	NO	1	Pseudomonas phage PaMx25	1	Caudovirales|Siphoviridae||Np1virus
	S19_NODE_452	2		27.059	32	S19_Unknown3 (4)				Caudovirales	Myoviridae			0.578947	yes	19	Edwardsiella phage PEi21;Erwinia phage phiEt88;Xanthomonas phage vB_XveM_DIBBI;Paracoccus phage Shpa;Synechococcus phage S-CBS4;Aeromonas phage vB_AsaM-56;Gordonia phage Ghobes;Citrobacter phage Moogle;Pseudomonas phage PAK_P1;Corynebacterium phage C3PO;Bacillus phage vB_BhaS-171;Salmonella phage SEN5;Pseudomonas phage vB_PaeM_C2-10_Ab02;Prochlorococcus phage P-HM2;Escherichia phage phAPEC8;Psych…	19	Caudovirales|Myoviridae||Msw3virus ; Caudovirales|Myoviridae|| ; Caudovirales|Myoviridae|| ; Caudovirales|Siphoviridae||Vhulanivirus ; Caudovirales|Siphoviridae|| ; Caudovirales|Myoviridae||Popoffvirus ; Caudovirales|Siphoviridae||Ghobesvirus ; Caudovirales|Myoviridae|Ounavirinae|Mooglevirus ; Caudovirales|Myoviridae||Pakpunavirus ; Caudovirales|Siphoviridae||Ceetrepovirus ; Caudovirales|Siphovir…
	S19_NODE_45277	2		2.242	3					Caudovirales	Siphoviridae	NA	Jenstvirus	0.666667	yes	3	Brevibacillus phage Jenst;Mycobacterium phage 32HC;Brevibacillus phage Jenst	3	Caudovirales|Siphoviridae||Jenstvirus ; Caudovirales|Siphoviridae||Trigintaduovirus ; Caudovirales|Siphoviridae||Jenstvirus
	S19_NODE_4563	2		7.985	11	Unbinned				NA	NA	NA	NA		NO	2	Halovirus HCTV-1;Halovirus HVTV-1	0	||| ; |||
	S19_NODE_45636	2		2.233	5					Caudovirales				1	yes	2	Bacillus phage SP-15;Escherichia virus K1E	2	Caudovirales|Myoviridae||Thornevirus ; Caudovirales|Podoviridae|Autographivirinae|Sp6virus
	S19_NODE_4628	2		7.925	11					Caudovirales	Myoviridae	Tevenvirinae		0.714286	yes	7	Synechococcus phage S-SKS1;Prochlorococcus phage P-SSM2;Synechococcus phage ACG-2014f;Prochlorococcus phage P-SSM2;Prochlorococcus phage P-SSM2;Prochlorococcus phage P-SSM2;Synechococcus phage S-SM2	7	Caudovirales|Siphoviridae|| ; Caudovirales|Myoviridae|Tevenvirinae| ; Caudovirales|Myoviridae|Tevenvirinae| ; Caudovirales|Myoviridae|Tevenvirinae| ; Caudovirales|Myoviridae|Tevenvirinae| ; Caudovirales|Myoviridae|Tevenvirinae| ; Caudovirales|Myoviridae||
	S19_NODE_4644	2		7.907	7					Caudovirales	Podoviridae			0.666667	yes	6	Vibrio phage QH;Dinoroseobacter phage vB_DshS-R5C;Vibrio phage phiVC8;Vibrio phage phiVC8;Vibrio phage phiVC8;Dinoroseobacter phage vB_DshS-R5C	6	Caudovirales|Podoviridae||Enhodamvirus ; Caudovirales|Siphoviridae||Nanhaivirus ; Caudovirales|Podoviridae||Vp5virus ; Caudovirales|Podoviridae||Vp5virus ; Caudovirales|Podoviridae||Vp5virus ; Caudovirales|Siphoviridae||Nanhaivirus
	S19_NODE_46672	2		2.203	5					Caudovirales	Siphoviridae	NA	Nickievirus	1	NO	1	Pseudomonas phage nickie	1	Caudovirales|Siphoviridae||Nickievirus
	S19_NODE_47802	2		2.172	6					Caudovirales	Myoviridae			0.75	yes	4	Pseudomonas phage phiPSA1;Yersinia phage phiR1-RT;Tetrasphaera phage TJE1;Natrialba phage PhiCh1	4	Caudovirales|Siphoviridae|| ; Caudovirales|Myoviridae||Tg1virus ; Caudovirales|Myoviridae||Tijeunavirus ; Caudovirales|Myoviridae||Myohalovirus
	S19_NODE_48035	2		2.166	5					Caudovirales				1	yes	2	Clostridium phage phiCP13O;Erwinia phage PEp14	2	Caudovirales|Siphoviridae|| ; Caudovirales|Podoviridae||
	S19_NODE_4873	2		7.725	10					Caudovirales	Myoviridae			0.6	yes	5	Bacillus virus G;Cronobacter phage ENT39118;Synechococcus phage ACG-2014f;Enterobacteria phage BP-4795;Synechococcus phage ACG-2014f	5	Caudovirales|Myoviridae|| ; Caudovirales|Siphoviridae|| ; Caudovirales|Myoviridae|Tevenvirinae| ; Caudovirales|Siphoviridae|| ; Caudovirales|Myoviridae|Tevenvirinae|
	S19_NODE_48806	2		2.145	5					Caudovirales	Siphoviridae	NA	Beetrevirus	0.666667	yes	3	Pseudomonas phage B3;Pseudomonas phage JBD18;Haemophilus phage SuMu	3	Caudovirales|Siphoviridae||Beetrevirus ; Caudovirales|Siphoviridae||Beetrevirus ; Caudovirales|Myoviridae||
	S19_NODE_49038	2		2.138	4										NO	1	NA	0	NA
	S19_NODE_5206	2		7.466	11		Caudovirales	Myoviridae		Caudovirales	Myoviridae			1	yes	11	Vibrio phage VBM1;Vibrio phage VBM1;Haemophilus phage Aaphi23;Vibrio phage VBM1;Vibrio phage VBM1;Vibrio phage VBM1;Vibrio phage VBM1;Vibrio phage VBM1;Vibrio phage VBM1;Vibrio phage VBM1;Vibrio phage VBM1	11	Caudovirales|Myoviridae|| ; Caudovirales|Myoviridae|| ; Caudovirales|Myoviridae|| ; Caudovirales|Myoviridae|| ; Caudovirales|Myoviridae|| ; Caudovirales|Myoviridae|| ; Caudovirales|Myoviridae|| ; Caudovirales|Myoviridae|| ; Caudovirales|Myoviridae|| ; Caudovirales|Myoviridae|| ; Caudovirales|Myoviridae||
	S19_NODE_52222	2		2.062	3					Caudovirales	Siphoviridae			1	yes	3	Acinetobacter phage IME_AB3;Escherichia phage Seurat;Cyanophage KBS-S-2A	3	Caudovirales|Siphoviridae|| ; Caudovirales|Siphoviridae||Seuratvirus ; Caudovirales|Siphoviridae||
	S19_NODE_52799	2		2.049	5										NO	1	NA	0	NA
	S19_NODE_535	2		24.262	22		Caudovirales	Myoviridae	Thornevirus	Caudovirales	Myoviridae	NA	Thornevirus	0.727273	yes	11	Bacillus phage SP-15;Bacillus phage SP-15;Staphylococcus virus 77;Bacillus phage SP-15;Bacillus phage SP-15;Bacillus phage SP-15;Synechococcus phage ACG-2014c;Synechococcus phage S-CAM1;Bacillus phage SP-15;Bacillus phage SP-15;Bacillus phage SP-15	11	Caudovirales|Myoviridae||Thornevirus ; Caudovirales|Myoviridae||Thornevirus ; Caudovirales|Siphoviridae||Biseptimavirus ; Caudovirales|Myoviridae||Thornevirus ; Caudovirales|Myoviridae||Thornevirus ; Caudovirales|Myoviridae||Thornevirus ; Caudovirales|Myoviridae|Tevenvirinae| ; Caudovirales|Myoviridae|| ; Caudovirales|Myoviridae||Thornevirus ; Caudovirales|Myoviridae||Thornevirus ; Caudovirales|M…
	S19_NODE_5358	2		7.364	8					Caudovirales	Podoviridae			1	NO	1	Planktothrix phage PaV-LD	1	Caudovirales|Podoviridae||
	S19_NODE_554	2		23.647	31	Unbinned				Caudovirales	Podoviridae			0.6	yes	5	Pelagibacter phage HTVC008M;Arthrobacter phage Jasmine;Vibrio phage VvAW1;Rhodoferax phage P26218;Yersinia phage phiR1-37	5	Caudovirales|Myoviridae|| ; Caudovirales|Podoviridae||Jasminevirus ; Caudovirales|Podoviridae|| ; Caudovirales|Podoviridae|| ; Caudovirales|Myoviridae||
	S19_NODE_5845	2		7.037	8					Caudovirales	Siphoviridae			0.666667	yes	3	Acinetobacter phage vB_AbaM_ME3;Lactobacillus phage JCL1032;Bacillus phage Mgbh1	3	Caudovirales|Myoviridae||Metrivirus ; Caudovirales|Siphoviridae|| ; Caudovirales|Siphoviridae||Magadivirus
	S19_NODE_5846	2		7.035	11					Caudovirales				1	yes	2	Bacillus phage 0305phi8-36;Pseudomonas phage AF	2	Caudovirales|Myoviridae|| ; Caudovirales|Podoviridae||
	S19_NODE_58546	2		1.928	3					Caudovirales	Myoviridae	Tevenvirinae		0.666667	yes	3	Escherichia phage HY03;Salmonella phage SPN3US;Proteus phage vB_PmiM_Pm5461	3	Caudovirales|Myoviridae|Tevenvirinae|Tequatrovirus ; Caudovirales|Myoviridae||Spn3virus ; Caudovirales|Myoviridae|Tevenvirinae|
	S19_NODE_588	2		23.005	25					Caudovirales				1	yes	6	Mycobacterium phage Lolly9;Aeromonas virus 65;Thermoanaerobacterium phage THSA-485A;Synechococcus phage S-IOM18;Bacillus virus Finn;Bacillus phage phiNIT1	6	Caudovirales|Siphoviridae||Bronvirus ; Caudovirales|Myoviridae|Tevenvirinae| ; Caudovirales|Siphoviridae|| ; Caudovirales|Myoviridae|| ; Caudovirales|Siphoviridae||Andromedavirus ; Caudovirales|Myoviridae|Bastillevirinae|Nit1virus
	S19_NODE_58964	2		1.92	3					Caudovirales	Siphoviridae			0.666667	yes	3	Acidovorax phage ACP17;Gordonia phage Rosalind;Mycobacterium phage Barnyard	3	Caudovirales|Myoviridae||Busanvirus ; Caudovirales|Siphoviridae||Soupsvirus ; Caudovirales|Siphoviridae||Barnyardvirus
	S19_NODE_6069	2		6.908	11					Caudovirales				1	yes	8	Pseudomonas virus M6;Vibrio phage J2;Vibrio phage phiVC8;Vibrio phage VP5;Caulobacter phage Cr30;Dinoroseobacter phage vB_DshS-R5C;Achromobacter phage 83-24;Vibrio phage VpKK5	8	Caudovirales|Siphoviridae||Yuavirus ; Caudovirales|Podoviridae||Enhodamvirus ; Caudovirales|Podoviridae||Vp5virus ; Caudovirales|Podoviridae||Vp5virus ; Caudovirales|Myoviridae|| ; Caudovirales|Siphoviridae||Nanhaivirus ; Caudovirales|Siphoviridae||Jwxvirus ; Caudovirales|Siphoviridae||
	S19_NODE_633	2		22.171	22					Caudovirales	Podoviridae			0.857143	yes	7	Vibrio phage phiVC8;Burkholderia virus BcepC6B;Xanthomonas citri phage CP2;Vibrio phage SHOU24;Pelagibacter phage HTVC010P;Bordetella virus BPP1;Escherichia phage TL-2011b	7	Caudovirales|Podoviridae||Vp5virus ; Caudovirales|Podoviridae||Bpp1virus ; Caudovirales|Podoviridae|| ; Caudovirales|Siphoviridae|| ; Caudovirales|Podoviridae|| ; Caudovirales|Podoviridae||Bpp1virus ; Caudovirales|Podoviridae||Uetakevirus
	S19_NODE_657	2		21.808	19					Caudovirales				1	yes	4	Bacillus virus Eoghan;Bacillus phage AR9;Bacillus virus G;Vibrio phage pYD38-A	4	Caudovirales|Siphoviridae||Andromedavirus ; Caudovirales|Myoviridae|| ; Caudovirales|Myoviridae|| ; Caudovirales|Siphoviridae||Roufvirus
	S19_NODE_6607	2		6.614	7					Caudovirales				1	yes	2	Cyanophage S-TIM5;Planktothrix phage PaV-LD	2	Caudovirales|Myoviridae|| ; Caudovirales|Podoviridae||
	S19_NODE_6629	2		6.603	8					Caudovirales	Podoviridae			1	yes	2	Pseudomonas phage Bjorn;Pseudomonas phage NV1	2	Caudovirales|Podoviridae||Bjornvirus ; Caudovirales|Podoviridae||Vicosavirus
	S19_NODE_6691	2		6.569	6					Caudovirales	Myoviridae	NA	Marthavirus	1	NO	1	Arthrobacter phage Martha	1	Caudovirales|Myoviridae||Marthavirus
	S19_NODE_6708	2		6.56	7					Caudovirales				1	yes	6	Mycobacterium phage WIVsmall;Idiomarinaceae phage 1N2-2;Synechococcus phage S-WAM1;Vibrio phage CHOED;Caulobacter phage Cr30;Cellulophaga phage phi4:1	6	Caudovirales|Siphoviridae||Cheoctovirus ; Caudovirales|Siphoviridae|| ; Caudovirales|Myoviridae|| ; Caudovirales|Podoviridae|| ; Caudovirales|Myoviridae|| ; Caudovirales|Podoviridae||Cba41virus
	S19_NODE_7000	2		6.4	10		Caudovirales	Myoviridae		Caudovirales	Myoviridae			1	yes	9	Vibrio phage VBM1;Vibrio phage VBM1;Vibrio phage VBM1;Vibrio phage VBM1;Vibrio phage VBM1;Vibrio phage VBM1;Vibrio phage VBM1;Vibrio phage VBM1;Vibrio phage VBM1	9	Caudovirales|Myoviridae|| ; Caudovirales|Myoviridae|| ; Caudovirales|Myoviridae|| ; Caudovirales|Myoviridae|| ; Caudovirales|Myoviridae|| ; Caudovirales|Myoviridae|| ; Caudovirales|Myoviridae|| ; Caudovirales|Myoviridae|| ; Caudovirales|Myoviridae||
	S19_NODE_7232	2		6.3	7					Caudovirales	Siphoviridae			1	yes	2	Vibrio phage vB_VpaS_MAR10;Salmonella phage SSU5	2	Caudovirales|Siphoviridae||Ssp2virus ; Caudovirales|Siphoviridae||Nickievirus
	S19_NODE_724	2		20.566	25		Caudovirales	Podoviridae		Caudovirales	Podoviridae	Autographivirinae		0.6875	yes	16	Podovirus Lau218;Salmonella phage epsilon15;Synechococcus phage S-SSM5;Synechococcus phage S-SKS1;Prochlorococcus phage P-HM1;Podovirus Lau218;Podovirus Lau218;Podovirus Lau218;Podovirus Lau218;Podovirus Lau218;Podovirus Lau218;Podovirus Lau218;Synechococcus phage S-CRM01;Citrobacter phage CR8;Podovirus Lau218;Pelagibacter phage HTVC011P	16	Caudovirales|Podoviridae|Autographivirinae| ; Caudovirales|Podoviridae||Epsilon15virus ; Caudovirales|Myoviridae|| ; Caudovirales|Siphoviridae|| ; Caudovirales|Myoviridae|| ; Caudovirales|Podoviridae|Autographivirinae| ; Caudovirales|Podoviridae|Autographivirinae| ; Caudovirales|Podoviridae|Autographivirinae| ; Caudovirales|Podoviridae|Autographivirinae| ; Caudovirales|Podoviridae|Autographivirin…
	S19_NODE_7362	2		6.234	5					Caudovirales	Siphoviridae			1	yes	2	Pseudoalteromonas phage Pq0;Paenibacillus phage phiIBB_Pl23	2	Caudovirales|Siphoviridae|| ; Caudovirales|Siphoviridae||Sitaravirus
	S19_NODE_7391	2		6.219	5					Caudovirales	Myoviridae			1	yes	2	Synechococcus phage S-CAM7;Synechococcus phage S-SM2	2	Caudovirales|Myoviridae|| ; Caudovirales|Myoviridae||
	S19_NODE_77685	2		1.635	4					Caudovirales	Siphoviridae			1	yes	4	Vibrio phage VpKK5;Clostridium phage phiCT19406B;Salicola phage CGphi29;Idiomarinaceae phage 1N2-2	4	Caudovirales|Siphoviridae|| ; Caudovirales|Siphoviridae|| ; Caudovirales|Siphoviridae|| ; Caudovirales|Siphoviridae||
	S19_NODE_7777	2		6.064	9					Caudovirales				1	yes	2	Bacillus phage BalMu-1;Rhodoferax phage P26218	2	Caudovirales|Myoviridae|| ; Caudovirales|Podoviridae||
	S19_NODE_77788	2		1.633	3					Caudovirales				1	yes	2	Salmonella virus SP6;Bacillus phage SP-15	2	Caudovirales|Podoviridae|Autographivirinae|Sp6virus ; Caudovirales|Myoviridae||Thornevirus
	S19_NODE_80126	2		1.605	5					Caudovirales	Podoviridae	NA	Uetakevirus	0.666667	yes	3	Enterobacter phage Tyrion;Escherichia phage TL-2011b;Salmonella phage epsilon15	3	Caudovirales|Podoviridae||Uetakevirus ; Caudovirales|Podoviridae||Uetakevirus ; Caudovirales|Podoviridae||Epsilon15virus
	S19_NODE_80362	2		1.602	3	Unbinned				Caudovirales				1	yes	3	Burkholderia phage BcepGomr;Vibrio phage VvAW1;Vibrio phage X29	3	Caudovirales|Siphoviridae|| ; Caudovirales|Podoviridae|| ; Caudovirales|Myoviridae||
	S19_NODE_8184	2		5.904	7					Caudovirales	Siphoviridae			0.666667	yes	3	Bacillus phage Mgbh1;Lactobacillus phage JCL1032;Acinetobacter phage vB_AbaM_ME3	3	Caudovirales|Siphoviridae||Magadivirus ; Caudovirales|Siphoviridae|| ; Caudovirales|Myoviridae||Metrivirus
	S19_NODE_82784	2		1.575	3					Caudovirales	Siphoviridae			1	yes	3	Salmonella phage FSL SP-101;Cronobacter phage phiES15;Sphingobium phage Lacusarx	3	Caudovirales|Siphoviridae|Guernseyvirinae|Jerseyvirus ; Caudovirales|Siphoviridae|| ; Caudovirales|Siphoviridae||Lacusarxvirus
	S19_NODE_8303	2		5.859	7					Caudovirales	Podoviridae			1	yes	2	Cyanophage PP;Phormidium virus WMP4	2	Caudovirales|Podoviridae|| ; Caudovirales|Podoviridae||
	S19_NODE_8639	2		5.736	4					Caudovirales				1	yes	4	Sulfitobacter phage EE36phi1;Bacillus phage SP-10;Bacillus phage JL;Staphylococcus phage 6ec	4	Caudovirales|Podoviridae||Baltimorevirus ; Caudovirales|Herelleviridae|Spounavirinae| ; Caudovirales|Myoviridae|Spounavirinae|Cp51virus ; Caudovirales|Siphoviridae||Sextaecvirus
	S19_NODE_8739	2		5.7	6					Caudovirales	Myoviridae			0.75	yes	4	Bacillus phage AR9;Bacillus virus G;Rhizobium phage 16-3;Prochlorococcus phage P-SSM2	4	Caudovirales|Myoviridae|| ; Caudovirales|Myoviridae|| ; Caudovirales|Siphoviridae|| ; Caudovirales|Myoviridae|Tevenvirinae|
	S19_NODE_8758	2		5.697	6					Caudovirales	Podoviridae			0.666667	yes	3	Erwinia phage PEp14;Burkholderia virus DC1;Cyanophage P-TIM40	3	Caudovirales|Podoviridae|| ; Caudovirales|Podoviridae||Bcep22virus ; Caudovirales|Myoviridae||
	S19_NODE_9049	2		5.59	9					Caudovirales	Siphoviridae			1	yes	2	Pseudomonas phage PaMx25;Pseudomonas phage nickie	2	Caudovirales|Siphoviridae||Np1virus ; Caudovirales|Siphoviridae||Nickievirus
	S19_NODE_9176	2		5.54	3					Caudovirales	Siphoviridae			1	yes	3	Rhodovulum phage vB_RhkS_P1;Rhodobacter phage RcapMu;Rhodovulum phage vB_RhkS_P1	3	Caudovirales|Siphoviridae|| ; Caudovirales|Siphoviridae|| ; Caudovirales|Siphoviridae||
	S19_NODE_9307	2		5.496	6										NO	1	NA	0	NA
	S19_NODE_9380	2		5.472	9					Caudovirales	Podoviridae			1	yes	3	Vibrio phage VvAW1;Rhodoferax phage P26218;Rhodoferax phage P26218	3	Caudovirales|Podoviridae|| ; Caudovirales|Podoviridae|| ; Caudovirales|Podoviridae||
	S19_NODE_9567	2		5.416	6					Caudovirales				1	yes	2	Acinetobacter phage vB_AbaM_ME3;Staphylococcus phage 6ec	2	Caudovirales|Myoviridae||Metrivirus ; Caudovirales|Siphoviridae||Sextaecvirus
	S19_NODE_993	2		17.514	10					Caudovirales	Myoviridae			1	NO	1	Bacillus virus G	1	Caudovirales|Myoviridae||
	S19_NODE_9979	2		5.291	6					Caudovirales	Siphoviridae			0.75	yes	4	Brevibacillus phage Jenst;Gordonia phage Bowser;Citrobacter phage CVT22;Streptococcus phage phiARI0131-1	4	Caudovirales|Siphoviridae||Jenstvirus ; Caudovirales|Siphoviridae||Bowservirus ; Caudovirales|Podoviridae|| ; Caudovirales|Siphoviridae||
	S19_NODE_162	5		32.203	8					Caudovirales	Siphoviridae			0.578947	yes	19	Staphylococcus phage vB_SepS_SEP9;Pseudomonas phage PaMx74;Rhodococcus phage ReqiPine5;Azospirillum phage Cd;Azospirillum phage Cd;Paracoccus phage Shpa;Geobacillus phage GBK2;Bacillus phage Mgbh1;Thalassomonas phage BA3;Halocynthia phage JM-2012;Bacillus phage BalMu-1;Rhodovulum phage vB_RhkS_P1;Rhizobium phage RR1-A;Rhizobium phage RR1-B;Rhodobacter phage RC1;Ralstonia phage RS138;Aeromonas vir…	19	Caudovirales|Siphoviridae||Sextaecvirus ; Caudovirales|Siphoviridae||Pamx74virus ; Caudovirales|Siphoviridae|| ; Caudovirales|Siphoviridae|| ; Caudovirales|Siphoviridae|| ; Caudovirales|Siphoviridae||Vhulanivirus ; Caudovirales|Siphoviridae|| ; Caudovirales|Siphoviridae||Magadivirus ; Caudovirales|Podoviridae|| ; Caudovirales|Myoviridae|| ; Caudovirales|Myoviridae|| ; Caudovirales|Siphoviridae|| …
	S19_NODE_51	5		22.793	31					Caudovirales	Siphoviridae			0.625	yes	8	Rhodobacter phage RcTitan;Klebsiella phage vB_KpnP_SU552A;Marinomonas phage P12026;Pelagibacter phage HTVC008M;Pseudomonas phage nickie;Pseudomonas phage nickie;Lactococcus phage TP901-1;Burkholderia virus Bcep22	8	Caudovirales|Siphoviridae||Titanvirus ; Caudovirales|Podoviridae|Autographivirinae|Kp34virus ; Caudovirales|Siphoviridae|| ; Caudovirales|Myoviridae|| ; Caudovirales|Siphoviridae||Nickievirus ; Caudovirales|Siphoviridae||Nickievirus ; Caudovirales|Siphoviridae|| ; Caudovirales|Podoviridae||Bcep22virus
	S19_NODE_55	5		15.539	16					Caudovirales	Siphoviridae			0.6	yes	5	Salmonella phage SSU5;Pseudomonas phage nickie;Synechococcus phage S-SSM5;Burkholderia virus Bcep22;Temperate phage phiNIH1.1	5	Caudovirales|Siphoviridae||Nickievirus ; Caudovirales|Siphoviridae||Nickievirus ; Caudovirales|Myoviridae|| ; Caudovirales|Podoviridae||Bcep22virus ; Caudovirales|Siphoviridae||
	S19_NODE_612	5		14.697	11					Caudovirales				1	yes	10	Rhizobium phage 16-3;Geobacillus virus E2;Silicibacter phage DSS3phi2;Agrobacterium phage Atu_ph07;Agrobacterium phage Atu_ph07;Mycobacterium phage Validus;Helicobacter phage phiHP33;Bacillus phage Palmer;Staphylococcus phage StB27;Bacillus phage Pony	10	Caudovirales|Siphoviridae|| ; Caudovirales|Siphoviridae|| ; Caudovirales|Podoviridae||Baltimorevirus ; Caudovirales|Myoviridae||Polybotosvirus ; Caudovirales|Myoviridae||Polybotosvirus ; Caudovirales|Siphoviridae||Timquatrovirus ; Caudovirales|Podoviridae||Schmidvirus ; Caudovirales|Podoviridae||Pagevirus ; Caudovirales|Siphoviridae||Phietavirus ; Caudovirales|Podoviridae||Pagevirus
	S19_NODE_837	5		13.151	10					Tubulavirales	Inoviridae			1	yes	2	Escherichia virus I22;Pseudomonas phage Pf3	2	Tubulavirales|Inoviridae||Lineavirus ; Tubulavirales|Inoviridae||
	S6_NODE_10033	1		3.412	9					Caudovirales	Siphoviridae			1	yes	7	Cronobacter phage phiES15;Salmonella phage MA12;Escherichia phage K1-dep(1);Streptococcus phage SMP;Rhizobium phage vB_RglS_P106B;Mannheimia phage vB_MhS_1152AP2;Salicola phage CGphi29	7	Caudovirales|Siphoviridae||;Caudovirales|Siphoviridae|Guernseyvirinae|Jerseyvirus;Caudovirales|Siphoviridae|Guernseyvirinae|K1gvirus;Caudovirales|Siphoviridae||;Caudovirales|Siphoviridae||Rigallicvirus;Caudovirales|Siphoviridae||;Caudovirales|Siphoviridae||
	S6_NODE_10545	1		3.293	4					Caudovirales	Myoviridae			0.666667	yes	3	Escherichia phage vB_EcoM-ep3;Lactobacillus phage phi jlb1;Salmonella phage FSL SP-031	3	Caudovirales|Myoviridae||Cvm10virus;Caudovirales|Myoviridae||;Caudovirales|Siphoviridae|Guernseyvirinae|Sp31virus
	S6_NODE_11075	1		3.189	6					Caudovirales	Siphoviridae			1	yes	4	Salmonella phage FSL SP-031;Clostridium phage phiCP13O;Staphylococcus phage IME-SA4;Paracoccus phage vB_PmaS-R3	4	Caudovirales|Siphoviridae|Guernseyvirinae|Sp31virus;Caudovirales|Siphoviridae||;Caudovirales|Siphoviridae||Biseptimavirus;Caudovirales|Siphoviridae||
	S6_NODE_11782	1		3.059	3					Caudovirales	Siphoviridae			0.666667	yes	3	Burkholderia phage BcepGomr;Pseudomonas phage NP1;Lactobacillus phage phi jlb1	3	Caudovirales|Siphoviridae||;Caudovirales|Siphoviridae||Np1virus;Caudovirales|Myoviridae||
	S6_NODE_13757	1		2.75	5					Caudovirales	Siphoviridae			1	yes	5	Caulobacter phage CcrColossus;Paracoccus phage vB_PmaS-R3;Sphingobium phage Lacusarx;Caulobacter virus Rogue;Sphingobium phage Lacusarx	5	Caudovirales|Siphoviridae||;Caudovirales|Siphoviridae||;Caudovirales|Siphoviridae||Lacusarxvirus;Caudovirales|Siphoviridae||Phicbkvirus;Caudovirales|Siphoviridae||Lacusarxvirus
	S6_NODE_16737	1		2.41	3					Caudovirales	Podoviridae			1	yes	2	Escherichia phage TL-2011b;Phormidium virus WMP3	2	Caudovirales|Podoviridae||Uetakevirus;Caudovirales|Podoviridae||
	S6_NODE_17301	1		2.356	4					Caudovirales				1	yes	2	Caulobacter virus phiCbK;Sulfitobacter phage phiCB2047-B	2	Caudovirales|Siphoviridae||Phicbkvirus;Caudovirales|Podoviridae||Baltimorevirus
	S6_NODE_2676	1		8.561	13					Caudovirales	Siphoviridae			1	yes	12	Vibrio phage pYD38-B;Cronobacter phage phiES15;Escherichia phage K1-dep(1);Rhizobium phage vB_RglS_P106B;Salmonella phage FSL SP-031;Salmonella phage MA12;Pseudomonas phage PS-1;Pseudomonas phage PaMx28;Salicola phage CGphi29;Mannheimia phage vB_MhS_1152AP2;Salicola phage CGphi29;Klebsiella phage phiKO2	12	Caudovirales|Siphoviridae||;Caudovirales|Siphoviridae||;Caudovirales|Siphoviridae|Guernseyvirinae|K1gvirus;Caudovirales|Siphoviridae||Rigallicvirus;Caudovirales|Siphoviridae|Guernseyvirinae|Sp31virus;Caudovirales|Siphoviridae|Guernseyvirinae|Jerseyvirus;Caudovirales|Siphoviridae||;Caudovirales|Siphoviridae||Pamx74virus;Caudovirales|Siphoviridae||;Caudovirales|Siphoviridae||;Caudovirales|Siphoviri…
	S6_NODE_3059	1		7.78	7	Unbinned	Caudovirales	Podoviridae		Caudovirales	Podoviridae			1	yes	6	Rhodoferax phage P26218;Vibrio phage VvAW1;Rhodoferax phage P26218;Vibrio phage VvAW1;Rhodoferax phage P26218;Vibrio phage VvAW1	6	Caudovirales|Podoviridae||;Caudovirales|Podoviridae||;Caudovirales|Podoviridae||;Caudovirales|Podoviridae||;Caudovirales|Podoviridae||;Caudovirales|Podoviridae||
	S6_NODE_3556	1		6.951	11					Caudovirales	Myoviridae			1	yes	10	Caulobacter phage Cr30;Vibrio phage VBM1;Edwardsiella phage GF-2;Vibrio phage VBM1;Vibrio phage VBM1;Vibrio phage VBM1;Vibrio phage VBM1;Vibrio phage VBM1;Vibrio phage VBM1;Vibrio phage VBM1	10	Caudovirales|Myoviridae||;Caudovirales|Myoviridae||;Caudovirales|Myoviridae||Gofduovirus;Caudovirales|Myoviridae||;Caudovirales|Myoviridae||;Caudovirales|Myoviridae||;Caudovirales|Myoviridae||;Caudovirales|Myoviridae||;Caudovirales|Myoviridae||;Caudovirales|Myoviridae||
	S6_NODE_35743	1		1.489	3					Caudovirales	Podoviridae			1	yes	2	Salmonella phage epsilon15;Escherichia phage TL-2011b	2	Caudovirales|Podoviridae||Epsilon15virus;Caudovirales|Podoviridae||Uetakevirus
	S6_NODE_35915	1		1.485	3					Caudovirales	Siphoviridae			1	yes	2	Enterococcus phage phiFL3A;Arthrobacter phage Molivia	2	Caudovirales|Siphoviridae||Phifelvirus;Caudovirales|Siphoviridae||Amigovirus
	S6_NODE_3838	1		6.591	11					Caudovirales	Siphoviridae			0.8	yes	5	Shewanella sp. phage 3/49;Salmonella phage SSU5;Cyanophage KBS-S-2A;Idiomarinaceae phage Phi1M2-2;Salicola phage CGphi29	5	Caudovirales|Myoviridae||;Caudovirales|Siphoviridae||Nickievirus;Caudovirales|Siphoviridae||;Caudovirales|Siphoviridae||;Caudovirales|Siphoviridae||
	S6_NODE_4084	1		6.319	8					Caudovirales	Myoviridae	Tevenvirinae		0.6	yes	5	Synechococcus phage S-CRM01;Prochlorococcus phage P-SSM2;Pelagibacter phage HTVC008M;Synechococcus phage S-PM2;Synechococcus phage ACG-2014h	5	Caudovirales|Myoviridae||;Caudovirales|Myoviridae|Tevenvirinae|;Caudovirales|Myoviridae||;Caudovirales|Myoviridae|Tevenvirinae|;Caudovirales|Myoviridae|Tevenvirinae|
	S6_NODE_4106	1		6.279	7		Caudovirales	Podoviridae		Caudovirales	Podoviridae			1	yes	5	Pelagibacter phage HTVC010P;Pelagibacter phage HTVC010P;Pelagibacter phage HTVC010P;Pelagibacter phage HTVC010P;Pelagibacter phage HTVC010P	5	Caudovirales|Podoviridae||;Caudovirales|Podoviridae||;Caudovirales|Podoviridae||;Caudovirales|Podoviridae||;Caudovirales|Podoviridae||
	S6_NODE_4427	1		5.985	9					Caudovirales	Siphoviridae			0.666667	yes	3	Synechococcus phage S-CBS3;Rhizobium phage RR1-B;Pseudomonas phage PaMx11	3	Caudovirales|Siphoviridae||;Caudovirales|Myoviridae||;Caudovirales|Siphoviridae||Ab18virus
	S6_NODE_47682	1		1.261	3					Caudovirales				1	yes	2	Rhizobium phage RHEph06;Vibrio phage Thalassa	2	Caudovirales|Myoviridae||Kleczkowskavirus;Caudovirales|Siphoviridae||Cetovirus
	S6_NODE_4895	1		5.57	11	Unbinned				Caudovirales	Siphoviridae			1	yes	7	Microbacterium phage Dismas;Azospirillum phage Cd;Rhodococcus phage ReqiPine5;Pseudomonas phage PaMx11;Providencia phage vB_PreS_PR1;Idiomarinaceae phage Phi1M2-2;Azospirillum phage Cd	7	Caudovirales|Siphoviridae||Dismasvirus;Caudovirales|Siphoviridae||;Caudovirales|Siphoviridae||;Caudovirales|Siphoviridae||Ab18virus;Caudovirales|Siphoviridae||Priunavirus;Caudovirales|Siphoviridae||;Caudovirales|Siphoviridae||
	S6_NODE_5158	1		5.376	6					Caudovirales	Siphoviridae			1	yes	5	Bacteriophage Lily;Bacteriophage Lily;Enterobacteria phage mEp237;Escherichia virus N15;Klebsiella phage phiKO2	5	Caudovirales|Siphoviridae||Lilyvirus;Caudovirales|Siphoviridae||Lilyvirus;Caudovirales|Siphoviridae||;Caudovirales|Siphoviridae||N15virus;Caudovirales|Siphoviridae||
	S6_NODE_5190	1		5.353	7					Caudovirales	Myoviridae			1	yes	6	Synechococcus phage Syn19;Cyanophage P-RSM1;Synechococcus phage S-SM2;Cyanophage Syn30;Acidovorax phage ACP17;Pseudomonas phage pf16	6	Caudovirales|Myoviridae||;Caudovirales|Myoviridae||;Caudovirales|Myoviridae||;Caudovirales|Myoviridae||;Caudovirales|Myoviridae||Busanvirus;Caudovirales|Myoviridae||Chakrabartyvirus
	S6_NODE_5438	1		5.192	8					Caudovirales	Siphoviridae			1	yes	2	Synechococcus phage S-CBS1;Pseudomonas phage vB_PaeS_PAO1_Ab18	2	Caudovirales|Siphoviridae||;Caudovirales|Siphoviridae||Ab18virus
	S6_NODE_5549	1		5.125	6					Caudovirales	Podoviridae			1	yes	5	Burkholderia virus BcepC6B;Enterobacter phage Tyrion;Escherichia phage TL-2011b;Pseudomonas phage AF;Pseudomonas phage AF	5	Caudovirales|Podoviridae||Bpp1virus;Caudovirales|Podoviridae||Uetakevirus;Caudovirales|Podoviridae||Uetakevirus;Caudovirales|Podoviridae||;Caudovirales|Podoviridae||
	S6_NODE_6294	1		4.695	8					Caudovirales	Myoviridae			0.857143	yes	7	Enterobacteria phage SfI;Enterobacteria phage SfV;Salmonella phage ST64B;Burkholderia virus phi52237;Escherichia phage HK629;Pseudomonas phage PA7;Escherichia virus Mu	7	Caudovirales|Myoviridae||;Caudovirales|Myoviridae||;Caudovirales|Myoviridae||;Caudovirales|Myoviridae|Peduovirinae|P2virus;Caudovirales|Siphoviridae||Lambdavirus;Caudovirales|Myoviridae||Phikzvirus;Caudovirales|Myoviridae||Muvirus
	S6_NODE_6330	1		4.676	6	Unbinned				Caudovirales	Podoviridae			1	yes	5	Pseudomonas phage AF;Escherichia phage TL-2011b;Burkholderia virus BcepC6B;Pseudomonas phage AF;Enterobacter phage Tyrion	5	Caudovirales|Podoviridae||;Caudovirales|Podoviridae||Uetakevirus;Caudovirales|Podoviridae||Bpp1virus;Caudovirales|Podoviridae||;Caudovirales|Podoviridae||Uetakevirus
	S6_NODE_7660	1		4.1	10					Caudovirales	Siphoviridae			1	yes	6	Serratia phage Eta;Salmonella phage SETP13;Pseudomonas phage PS-1;Salicola phage CGphi29;Salicola phage CGphi29;Mannheimia phage vB_MhS_1152AP2	6	Caudovirales|Siphoviridae||;Caudovirales|Siphoviridae|Guernseyvirinae|Jerseyvirus;Caudovirales|Siphoviridae||;Caudovirales|Siphoviridae||;Caudovirales|Siphoviridae||;Caudovirales|Siphoviridae||
	S6_NODE_9787	1		3.463	6					Caudovirales	Myoviridae			1	yes	2	Escherichia phage 121Q;Halovirus HSTV-2	2	Caudovirales|Myoviridae||Asteriusvirus;Caudovirales|Myoviridae||
	S6_NODE_10104	2		3.396	3					Caudovirales	Siphoviridae			1	yes	3	Bacillus phage Mgbh1;Mycobacterium phage SirDuracell;Brevibacillus phage Jenst	3	Caudovirales|Siphoviridae||Magadivirus;Caudovirales|Siphoviridae||Cjw1virus;Caudovirales|Siphoviridae||Jenstvirus
	S6_NODE_10325	2		3.345	8					Caudovirales	Siphoviridae			0.6	yes	5	Lactobacillus phage phi jlb1;Pseudomonas phage JD024;Bacillus virus IEBH;Psychrobacter phage pOW20-A;Staphylococcus phage IME-SA4	5	Caudovirales|Myoviridae||;Caudovirales|Siphoviridae||Casadabanvirus;Caudovirales|Siphoviridae||Cecivirus;Caudovirales|Myoviridae||;Caudovirales|Siphoviridae||Biseptimavirus
	S6_NODE_10506	2		3.3	6					Caudovirales	Podoviridae	NA	Kafunavirus	0.75	yes	4	Edwardsiella phage KF-1;Vibrio phage VPMS1;Pseudoalteromonas phage PH1;Vibrio phage VPMS1	4	Caudovirales|Podoviridae||Kf1virus;Caudovirales|Podoviridae||Kafunavirus;Caudovirales|Podoviridae||Kafunavirus;Caudovirales|Podoviridae||Kafunavirus
	S6_NODE_10811	2		3.238	6					Caudovirales	Myoviridae			1	yes	2	Erwinia phage PhiEaH1;Halocynthia phage JM-2012	2	Caudovirales|Myoviridae||Iapetusvirus;Caudovirales|Myoviridae||
	S6_NODE_1090	2		16.286	15					Caudovirales	Podoviridae			1	yes	2	Arthrobacter phage Jasmine;Puniceispirillum phage HMO-2011	2	Caudovirales|Podoviridae||Jasminevirus;Caudovirales|Podoviridae||
	S6_NODE_10933	2		3.217	6					Caudovirales	Siphoviridae			1	yes	3	Achromobacter phage JWX;Pseudomonas phage MP1412;Pseudomonas phage PaMx74	3	Caudovirales|Siphoviridae||Jwxvirus;Caudovirales|Siphoviridae||Yuavirus;Caudovirales|Siphoviridae||Pamx74virus
	S6_NODE_110	2		58.319	69					Caudovirales	Myoviridae			0.511628	yes	44	Aurantimonas phage AmM-1;Aurantimonas phage AmM-1;Vibrio phage vB_VpaM_MAR;Escherichia phage vB_EcoM-ep3;Rhizobium phage RR1-B;Pseudomonas phage PPpW-3;Escherichia phage vB_EcoM_ECOO78;Pseudomonas phage H70;Ralstonia phage RS138;Pseudomonas phage JBD25;Mannheimia phage vB_MhM_587AP1;Ralstonia phage RS138;Rhodobacter phage RC1;Rhodobacter phage RC1;Xanthomonas citri phage CP2;Vibrio phage martha 1…	43	Caudovirales|Podoviridae||;Caudovirales|Podoviridae||;Caudovirales|Myoviridae||Vhmlvirus;Caudovirales|Myoviridae||Cvm10virus;Caudovirales|Myoviridae||;Caudovirales|Myoviridae||Jilinvirus;Caudovirales|Myoviridae||Jilinvirus;Caudovirales|Siphoviridae||Casadabanvirus;Caudovirales|Siphoviridae||;Caudovirales|Siphoviridae||;Caudovirales|Myoviridae|Peduovirinae|Peduovirus;Caudovirales|Siphoviridae||;Ca…
	S6_NODE_11556	2		3.1	6										NO	1	NA	0	NA
	S6_NODE_11582	2		3.094	6					Caudovirales				1	yes	4	Vibrio phage pYD38-B;Bacillus phage Shbh1;Vibrio phage nt-1;Polaribacter phage P12002S	4	Caudovirales|Siphoviridae||;Caudovirales|Myoviridae||Shalavirus;Caudovirales|Myoviridae|Tevenvirinae|Schizot4virus;Caudovirales|Siphoviridae||P12002virus
	S6_NODE_11588	2		3.093	8					Caudovirales	Siphoviridae			1	yes	3	Rhodococcus phage ReqiPine5;Azospirillum phage Cd;Mannheimia phage vB_MhS_1152AP2	3	Caudovirales|Siphoviridae||;Caudovirales|Siphoviridae||;Caudovirales|Siphoviridae||
	S6_NODE_1168	2		15.492	13	Unbinned				Caudovirales	Podoviridae			0.6	yes	5	Pseudomonas virus LUZ24;Pseudomonas phage tf;Prochlorococcus phage P-SSM2;Puniceispirillum phage HMO-2011;Pelagibacter phage HTVC008M	5	Caudovirales|Podoviridae||Luz24virus;Caudovirales|Podoviridae||Krylovvirus;Caudovirales|Myoviridae|Tevenvirinae|;Caudovirales|Podoviridae||;Caudovirales|Myoviridae||
	S6_NODE_12011	2		3.017	5										NO	1	NA	0	NA
	S6_NODE_1229	2		14.904	15					Caudovirales	Podoviridae			0.666667	yes	3	Pseudomonas phage NV1;Prochlorococcus phage P-SSM2;Pseudomonas phage tf	3	Caudovirales|Podoviridae||Vicosavirus;Caudovirales|Myoviridae|Tevenvirinae|;Caudovirales|Podoviridae||Krylovvirus
	S6_NODE_1260	2		14.643	14	Unbinned				Caudovirales	Podoviridae			0.666667	yes	3	Pseudomonas phage NV1;Prochlorococcus phage P-SSM2;Pseudomonas phage tf	3	Caudovirales|Podoviridae||Vicosavirus;Caudovirales|Myoviridae|Tevenvirinae|;Caudovirales|Podoviridae||Krylovvirus
	S6_NODE_1300	2		14.299	27					Caudovirales	Siphoviridae			0.833333	yes	6	Clostridium phage phiCTP1;Bacillus phage phBC6A51;Staphylococcus virus phiMR11;Acidovorax phage ACP17;Mycobacterium virus Acadian;Bacillus phage phBC6A51	6	Caudovirales|Siphoviridae||;Caudovirales|Siphoviridae||;Caudovirales|Siphoviridae||Phietavirus;Caudovirales|Myoviridae||Busanvirus;Caudovirales|Siphoviridae|Bclasvirinae|Acadianvirus;Caudovirales|Siphoviridae||
	S6_NODE_1339	2		14.051	6					Caudovirales	Podoviridae			1	yes	4	Flavobacterium phage Fpv3;Podovirus Lau218;Cellulophaga phage phi14:2;Cellulophaga phage phi14:2	4	Caudovirales|Podoviridae||Fipvunavirus;Caudovirales|Podoviridae|Autographivirinae|;Caudovirales|Podoviridae||;Caudovirales|Podoviridae||
	S6_NODE_13394	2		2.8	8					Caudovirales	Podoviridae	NA	Jasminevirus	1	NO	1	Arthrobacter phage Jasmine	1	Caudovirales|Podoviridae||Jasminevirus
	S6_NODE_13513	2		2.782	5					Caudovirales	Myoviridae			0.666667	yes	3	Thermoanaerobacterium phage THSA-485A;Acinetobacter phage LZ35;Clostridium phage CDMH1	3	Caudovirales|Siphoviridae||;Caudovirales|Myoviridae||Obolenskvirus;Caudovirales|Myoviridae||Lubbockvirus
	S6_NODE_13667	2		2.762	6					Caudovirales	Siphoviridae			1	yes	3	Rhizobium phage vB_RglS_P106B;Acinetobacter phage vB_AbaS_TRS1;Escherichia phage K1-dep(4)	3	Caudovirales|Siphoviridae||Rigallicvirus;Caudovirales|Siphoviridae||Vieuvirus;Caudovirales|Siphoviridae|Guernseyvirinae|K1gvirus
	S6_NODE_13700	2		2.757	6					Caudovirales	Myoviridae			1	yes	2	Agrobacterium phage Atu_ph07;Sinorhizobium phage phiN3	2	Caudovirales|Myoviridae||Polybotosvirus;Caudovirales|Myoviridae||M12virus
	S6_NODE_13705	2		2.757	5					Caudovirales	Myoviridae			1	yes	2	Synechococcus phage S-RIM8 A.HR1;Cyanophage P-TIM40	2	Caudovirales|Myoviridae||;Caudovirales|Myoviridae||
	S6_NODE_13759	2		2.75	5					Caudovirales	Myoviridae			1	yes	4	Prochlorococcus phage P-TIM68;Bacillus phage AR9;Synechococcus phage S-SSM7;Yersinia phage phiR1-37	4	Caudovirales|Myoviridae||;Caudovirales|Myoviridae||;Caudovirales|Myoviridae||;Caudovirales|Myoviridae||
	S6_NODE_13794	2		2.744	3					Caudovirales	Siphoviridae			1	yes	3	Gordonia phage Wizard;Brevibacillus phage Jenst;Gordonia phage Bowser	3	Caudovirales|Siphoviridae||Wizardvirus;Caudovirales|Siphoviridae||Jenstvirus;Caudovirales|Siphoviridae||Bowservirus
	S6_NODE_13927	2		2.726	4					Caudovirales	Myoviridae			1	yes	4	Pelagibacter phage HTVC008M;Acidovorax phage ACP17;Acidovorax phage ACP17;Prochlorococcus phage P-HM2	4	Caudovirales|Myoviridae||;Caudovirales|Myoviridae||Busanvirus;Caudovirales|Myoviridae||Busanvirus;Caudovirales|Myoviridae||
	S6_NODE_13972	2		2.721	6					Caudovirales	Siphoviridae			1	NO	1	Rhizobium phage vB_RleS_L338C	1	Caudovirales|Siphoviridae||
	S6_NODE_14483	2		2.659	6					Caudovirales	Siphoviridae			1	NO	1	Paracoccus phage vB_PmaS-R3	1	Caudovirales|Siphoviridae||
	S6_NODE_1453	2		13.197	18					Caudovirales	Myoviridae			0.555556	yes	9	Escherichia phage SUSP2;Geobacillus phage GBK2;Idiomarinaceae phage 1N2-2;Aeromonas phage vB_AsaM-56;Paracoccus phage Shpa;Pseudomonas phage VCM;Pseudomonas phage phiPsa374;Xanthomonas phage vB_XveM_DIBBI;Xanthomonas virus Xp10	9	Caudovirales|Myoviridae|Ounavirinae|Suspvirus;Caudovirales|Siphoviridae||;Caudovirales|Siphoviridae||;Caudovirales|Myoviridae||Popoffvirus;Caudovirales|Siphoviridae||Vhulanivirus;Caudovirales|Myoviridae||Otagovirus;Caudovirales|Myoviridae||Otagovirus;Caudovirales|Myoviridae||;Caudovirales|Siphoviridae||Xp10virus
	S6_NODE_1485	2		13.023	24					Caudovirales	Myoviridae			0.666667	yes	3	Bacillus virus SPO1;Pelagibacter phage HTVC008M;Thermus virus P23-45	3	Caudovirales|Myoviridae|Spounavirinae|Spo1virus;Caudovirales|Myoviridae||;Caudovirales|Siphoviridae||P23virus
	S6_NODE_15181	2		2.577	6					Caudovirales	Myoviridae	NA	Popoffvirus	1	NO	1	Aeromonas phage vB_AsaM-56	1	Caudovirales|Myoviridae||Popoffvirus
	S6_NODE_15295	2		2.565	3					Caudovirales	Siphoviridae			1	yes	3	Bacillus phage Stahl;Nonlabens phage P12024S;Salicola phage CGphi29	3	Caudovirales|Siphoviridae||Slashvirus;Caudovirales|Siphoviridae||P12024virus;Caudovirales|Siphoviridae||
	S6_NODE_15448	2		2.547	8					Caudovirales	Siphoviridae			1	yes	2	Synechococcus phage S-CBS3;Mycobacterium phage Llama	2	Caudovirales|Siphoviridae||;Caudovirales|Siphoviridae||Cheoctovirus
	S6_NODE_1555	2		12.607	24					Caudovirales	Myoviridae			0.625	yes	8	Pelagibacter phage HTVC010P;Pelagibacter phage HTVC010P;Bacillus virus G;Escherichia phage FV3;Synechococcus phage S-SSM7;Erwinia phage PhiEaH1;Acinetobacter phage AP22;Pelagibacter phage HTVC010P	8	Caudovirales|Podoviridae||;Caudovirales|Podoviridae||;Caudovirales|Myoviridae||;Caudovirales|Myoviridae|Vequintavirinae|V5virus;Caudovirales|Myoviridae||;Caudovirales|Myoviridae||Iapetusvirus;Caudovirales|Myoviridae||Ap22virus;Caudovirales|Podoviridae||
	S6_NODE_15661	2		2.526	8					Caudovirales	Siphoviridae	NA	Phietavirus	1	NO	1	Staphylococcus virus 187	1	Caudovirales|Siphoviridae||Phietavirus
	S6_NODE_15666	2		2.525	5					Caudovirales	Siphoviridae			0.875	yes	8	Enterobacteria phage mEp237;Escherichia virus N15;Pseudomonas phage F10;Synechococcus phage S-CBS1;Rhizobium phage RR1-B;Klebsiella phage phiKO2;Bacteriophage Lily;Bacteriophage Lily	8	Caudovirales|Siphoviridae||;Caudovirales|Siphoviridae||N15virus;Caudovirales|Siphoviridae||;Caudovirales|Siphoviridae||;Caudovirales|Myoviridae||;Caudovirales|Siphoviridae||;Caudovirales|Siphoviridae||Lilyvirus;Caudovirales|Siphoviridae||Lilyvirus
	S6_NODE_1639	2		12.134	14					Caudovirales				1	yes	2	Vibrio phage martha 12B12;Paenibacillus phage Tripp	2	Caudovirales|Myoviridae||;Caudovirales|Siphoviridae||Trippvirus
	S6_NODE_1674	2		11.989	14					Caudovirales	Myoviridae			1	yes	4	Vibrio phage martha 12B12;Escherichia virus Mu;Enterobacteria phage phiP27;Escherichia virus Mu	4	Caudovirales|Myoviridae||;Caudovirales|Myoviridae||Muvirus;Caudovirales|Myoviridae||;Caudovirales|Myoviridae||Muvirus
	S6_NODE_17333	2		2.353	6					Caudovirales	Myoviridae			0.692308	yes	13	Acidovorax phage ACP17;Sinorhizobium phage phiM12;Acidovorax phage ACP17;Salmonella phage PVP-SE1;Vibrio phage Ceto;Geobacillus virus E2;Listeria phage vB_LmoM_AG20;Vibrio phage VH7D;Xanthomonas phage Xp15;Synechococcus phage S-CAM3;Sinorhizobium phage phiM12;Synechococcus phage S-CAM1;Cyanophage S-RIM32	13	Caudovirales|Myoviridae||Busanvirus;Caudovirales|Myoviridae||M12virus;Caudovirales|Myoviridae||Busanvirus;Caudovirales|Myoviridae|Vequintavirinae|Se1virus;Caudovirales|Siphoviridae||Cetovirus;Caudovirales|Siphoviridae||;Caudovirales|Herelleviridae|Jasinkavirinae|Pecentumvirus;Caudovirales|Myoviridae|Tevenvirinae|Schizotequatrovirus;Caudovirales|Siphoviridae||;Caudovirales|Myoviridae||;Caudovirale…
	S6_NODE_1780	2		11.508	20					Caudovirales	Siphoviridae	NA	Biseptimavirus	1	NO	1	Staphylococcus phage IME-SA4	1	Caudovirales|Siphoviridae||Biseptimavirus
	S6_NODE_18218	2		2.274	5					Caudovirales	Siphoviridae	NA	Rigallicvirus	1	NO	1	Rhizobium phage vB_RglS_P106B	1	Caudovirales|Siphoviridae||Rigallicvirus
	S6_NODE_1835	2		11.249	17	Unbinned				Caudovirales	Podoviridae			0.833333	yes	6	Vibrio phage VvAW1;Rhodoferax phage P26218;Rhodoferax phage P26218;Vibrio phage VvAW1;Pseudomonas phage LUZ7;Brochothrix phage NF5	6	Caudovirales|Podoviridae||;Caudovirales|Podoviridae||;Caudovirales|Podoviridae||;Caudovirales|Podoviridae||;Caudovirales|Podoviridae||Luz7virus;Caudovirales|Siphoviridae||
	S6_NODE_18801	2		2.227	4					Caudovirales	Myoviridae			1	yes	4	Prochlorococcus phage P-HM1;Prochlorococcus phage P-SSM2;Campylobacter phage CP30A;Sinorhizobium phage phiM12	4	Caudovirales|Myoviridae||;Caudovirales|Myoviridae|Tevenvirinae|;Caudovirales|Myoviridae|Eucampyvirinae|Cp8virus;Caudovirales|Myoviridae||M12virus
	S6_NODE_18828	2		2.226	4					Caudovirales	Myoviridae			1	yes	4	Aggregatibacter phage S1249;Rhizobium phage RHEph06;Pseudomonas phage VCM;Vibrio phage CP-T1	4	Caudovirales|Myoviridae||;Caudovirales|Myoviridae||Kleczkowskavirus;Caudovirales|Myoviridae||Otagovirus;Caudovirales|Myoviridae||
	S6_NODE_19787	2		2.152	3					Caudovirales	Podoviridae			1	yes	3	Pseudomonas virus 119X;Pseudomonas virus 119X;Pectobacterium phage Peat1	3	Caudovirales|Podoviridae||;Caudovirales|Podoviridae||;Caudovirales|Podoviridae|Autographivirinae|Phimunavirus
	S6_NODE_2027	2		10.452	12					Caudovirales	Podoviridae			0.777778	yes	9	Pseudoalteromonas phage RIO-1;Pseudomonas phage PA11;Pseudoalteromonas phage RIO-1;Pseudomonas phage PA11;Celeribacter phage P12053L;Roseobacter virus SIO1;Celeribacter phage P12053L;Celeribacter phage P12053L;Salinivibrio phage CW02	9	Caudovirales|Podoviridae||;Caudovirales|Myoviridae||;Caudovirales|Podoviridae||;Caudovirales|Myoviridae||;Caudovirales|Podoviridae||;Caudovirales|Podoviridae||;Caudovirales|Podoviridae||;Caudovirales|Podoviridae||;Caudovirales|Podoviridae||
	S6_NODE_2119	2		10.072	13					Caudovirales	Siphoviridae			1	yes	9	Enterobacteria phage mEp237;Synechococcus phage S-CBS1;Bacteriophage Lily;Pseudomonas phage F10;Pseudomonas phage F10;Enterobacteria phage cdtI;Synechococcus phage S-CBS1;Escherichia virus N15;Rhizobium phage vB_RleS_L338C	9	Caudovirales|Siphoviridae||;Caudovirales|Siphoviridae||;Caudovirales|Siphoviridae||Lilyvirus;Caudovirales|Siphoviridae||;Caudovirales|Siphoviridae||;Caudovirales|Siphoviridae||;Caudovirales|Siphoviridae||;Caudovirales|Siphoviridae||N15virus;Caudovirales|Siphoviridae||
	S6_NODE_21483	2		2.041	5					Caudovirales				1	yes	3	Vibrio phage CHOED;Vibrio phage VpKK5;Synechococcus phage S-WAM1	3	Caudovirales|Podoviridae||;Caudovirales|Siphoviridae||;Caudovirales|Myoviridae||
	S6_NODE_2192	2		9.849	7					Caudovirales				1	yes	6	Escherichia phage FV3;Escherichia virus P1;Bacillus phage Moonbeam;Brucella phage BiPBO1;Brucella phage BiPBO1;Stenotrophomonas phage S1	6	Caudovirales|Myoviridae|Vequintavirinae|V5virus;Caudovirales|Myoviridae||P1virus;Caudovirales|Herelleviridae|Bastillevirinae|;Caudovirales|Siphoviridae||;Caudovirales|Siphoviridae||;Caudovirales|Siphoviridae||
	S6_NODE_22322	2		1.993	5					Caudovirales				1	yes	4	Cyanophage P-TIM40;Prochlorococcus phage P-TIM68;Puniceispirillum phage HMO-2011;Synechococcus phage S-CBP42	4	Caudovirales|Myoviridae||;Caudovirales|Myoviridae||;Caudovirales|Podoviridae||;Caudovirales|Podoviridae|Autographivirinae|
	S6_NODE_2311	2		9.457	14					Caudovirales	Siphoviridae			1	yes	6	Pseudoalteromonas phage H103;Clostridium phage phiCP13O;Salmonella phage FSL SP-031;Acinetobacter phage Bphi-B1251;Pseudomonas phage PaMx74;Cronobacter phage phiES15	6	Caudovirales|Siphoviridae||;Caudovirales|Siphoviridae||;Caudovirales|Siphoviridae|Guernseyvirinae|Sp31virus;Caudovirales|Siphoviridae||Vieuvirus;Caudovirales|Siphoviridae||Pamx74virus;Caudovirales|Siphoviridae||
	S6_NODE_2320	2		9.427	12					Caudovirales	Myoviridae			0.666667	yes	3	Pseudomonas phage phiPMW;Vibrio phage vB_VpaM_MAR;Synechococcus phage S-CBS4	3	Caudovirales|Myoviridae||Plaisancevirus;Caudovirales|Myoviridae||Vhmlvirus;Caudovirales|Siphoviridae||
	S6_NODE_23580	2		1.924	6					Caudovirales				1	yes	2	Pseudomonas phage PS-1;Bordetella virus BPP1	2	Caudovirales|Siphoviridae||;Caudovirales|Podoviridae||Bpp1virus
	S6_NODE_24035	2		1.901	5					Caudovirales	Siphoviridae			1	NO	1	Flavobacterium phage 11b	1	Caudovirales|Siphoviridae||
	S6_NODE_24924	2		1.855	4					Caudovirales	Myoviridae	Peduovirinae	P2virus	1	yes	2	Burkholderia virus phiE122;Burkholderia virus phiE122	2	Caudovirales|Myoviridae|Peduovirinae|P2virus;Caudovirales|Myoviridae|Peduovirinae|P2virus
	S6_NODE_250	2		40.192	5	Unbinned				Caudovirales	Siphoviridae			0.642857	yes	28	Vibrio phage VvAW1;Riemerella phage RAP44;Vibrio phage pYD38-B;Tetrasphaera phage TJE1;Flavobacterium phage 6H;Vibrio phage JA-1;Geobacillus virus E2;Brucella phage BiPBO1;Burkholderia virus phiE125;Enterobacteria phage SfV;Enterobacteria phage SfV;Rhizobium phage 16-3;Brucella phage BiPBO1;Bacillus phage vB_BhaS-171;Puniceispirillum phage HMO-2011;Arthrobacter phage Laroye;Rhodococcus phage REQ1…	28	Caudovirales|Podoviridae||;Caudovirales|Siphoviridae||;Caudovirales|Siphoviridae||;Caudovirales|Myoviridae||Tijeunavirus;Caudovirales|Siphoviridae||Unahavirus;Caudovirales|Podoviridae||;Caudovirales|Siphoviridae||;Caudovirales|Siphoviridae||;Caudovirales|Siphoviridae||E125virus;Caudovirales|Myoviridae||;Caudovirales|Myoviridae||;Caudovirales|Siphoviridae||;Caudovirales|Siphoviridae||;Caudovirales…
	S6_NODE_25080	2		1.849	13					Caudovirales	Siphoviridae			1	NO	1	Caulobacter phage CcrColossus	1	Caudovirales|Siphoviridae||
	S6_NODE_2648	2		8.607	14					Caudovirales				1	yes	7	Klebsiella virus 0507KN21;Bacillus phage AvesoBmore;Thermoanaerobacterium phage THSA-485A;Streptococcus phage 315.1;Staphylococcus phage StB27;Shigella phage SP18;Arthrobacter phage Jasmine	7	Caudovirales|Ackermannviridae||;Caudovirales|Myoviridae|Bastillevirinae|B4virus;Caudovirales|Siphoviridae||;Caudovirales|Siphoviridae||;Caudovirales|Siphoviridae||Phietavirus;Caudovirales|Myoviridae|Tevenvirinae|Sp18virus;Caudovirales|Podoviridae||Jasminevirus
	S6_NODE_26571	2		1.784	3					Caudovirales				1	yes	2	Streptococcus phage phiARI0004;Burkholderia virus Bcep22	2	Caudovirales|Siphoviridae||;Caudovirales|Podoviridae||Bcep22virus
	S6_NODE_2690	2		8.523	13					Caudovirales				1	yes	5	Halovirus HCTV-5;Cellulophaga phage phi10:1;Vibrio phage JA-1;Streptococcus phage EJ-1;Synechococcus phage S-SKS1	4	|||;Caudovirales|Siphoviridae||;Caudovirales|Podoviridae||;Caudovirales|Myoviridae||;Caudovirales|Siphoviridae||
	S6_NODE_2752	2		8.379	8					Caudovirales				1	yes	4	Rhizobium phage vB_RleS_L338C;Burkholderia virus phiE255;Clostridium phage phiMMP02;Gordonia phage Gsput1	4	Caudovirales|Siphoviridae||;Caudovirales|Myoviridae||Bcepmuvirus;Caudovirales|Myoviridae||Lubbockvirus;Caudovirales|Siphoviridae||Gesputvirus
	S6_NODE_27579	2		1.745	5					Caudovirales	Podoviridae	NA	Kafunavirus	0.666667	yes	3	Pseudoalteromonas phage PH1;Edwardsiella phage KF-1;Pseudoalteromonas phage PH1	3	Caudovirales|Podoviridae||Kafunavirus;Caudovirales|Podoviridae||Kf1virus;Caudovirales|Podoviridae||Kafunavirus
	S6_NODE_2786	2		8.293	9					Caudovirales	Podoviridae			1	yes	3	Cyanophage PP;Anabaena phage A-4L;Escherichia phage PA2	3	Caudovirales|Podoviridae||;Caudovirales|Podoviridae||;Caudovirales|Podoviridae|Sepvirinae|Tl2011virus
	S6_NODE_2847	2		8.167	6					Caudovirales				1	yes	2	Synechococcus phage S-CBS4;Caulobacter phage Cr30	2	Caudovirales|Siphoviridae||;Caudovirales|Myoviridae||
	S6_NODE_2866	2		8.121	9					Caudovirales	Podoviridae	NA	Kafunavirus	0.8	yes	5	Pseudoalteromonas phage PH1;Pseudoalteromonas phage PH1;Vibrio phage VPMS1;Vibrio phage VPMS1;Pseudomonas phage PollyC	5	Caudovirales|Podoviridae||Kafunavirus;Caudovirales|Podoviridae||Kafunavirus;Caudovirales|Podoviridae||Kafunavirus;Caudovirales|Podoviridae||Kafunavirus;Caudovirales|Podoviridae|Autographivirinae|Pollyceevirus
	S6_NODE_296	2		37.194	52					Caudovirales	Myoviridae			0.628571	yes	35	Burkholderia virus phiE255;Pseudomonas phage JBD18;Burkholderia virus phiE255;Burkholderia virus phiE255;Pseudomonas phage B3;Pseudomonas phage JBD25;Rhizobium phage RR1-B;Burkholderia virus BcepMu;Pseudomonas phage JBD18;Pseudomonas phage B3;Haemophilus phage SuMu;Pseudomonas virus phiCTX;Enterobacter phage Arya;Escherichia phage vB_EcoM_ECO1230-10;Pseudomonas phage PPpW-3;Escherichia phage vB_E…	35	Caudovirales|Myoviridae||Bcepmuvirus;Caudovirales|Siphoviridae||Beetrevirus;Caudovirales|Myoviridae||Bcepmuvirus;Caudovirales|Myoviridae||Bcepmuvirus;Caudovirales|Siphoviridae||Beetrevirus;Caudovirales|Siphoviridae||;Caudovirales|Myoviridae||;Caudovirales|Myoviridae||Bcepmuvirus;Caudovirales|Siphoviridae||Beetrevirus;Caudovirales|Siphoviridae||Beetrevirus;Caudovirales|Myoviridae||;Caudovirales|My…
	S6_NODE_30447	2		1.639	4					Caudovirales	Siphoviridae	NA	Gaiavirus	1	yes	4	Mycobacterium phage Gaia;Mycobacterium phage Gaia;Mycobacterium phage Gaia;Mycobacterium phage Gaia	4	Caudovirales|Siphoviridae||Gaiavirus;Caudovirales|Siphoviridae||Gaiavirus;Caudovirales|Siphoviridae||Gaiavirus;Caudovirales|Siphoviridae||Gaiavirus
	S6_NODE_309	2		35.827	58					Caudovirales	Siphoviridae			0.722222	yes	18	Acinetobacter phage YMC13/03/R2096;Roseobacter phage RDJL Phi 1;Pseudomonas phage JBD18;Arthrobacter phage Laroye;Cellulophaga phage phi10:1;Dinoroseobacter phage vB_DshS-R5C;Acidianus two-tailed virus;Gordonia phage Troje;Thermoanaerobacterium phage THSA-485A;Paenibacillus phage Harrison;Pseudomonas phage PPpW-3;Vibrio phage pYD38-B;Arthrobacter phage PrincessTrina;Clostridium phage CDMH1;Stenot…	18	Caudovirales|Myoviridae||;Caudovirales|Siphoviridae||Rdjlvirus;Caudovirales|Siphoviridae||Beetrevirus;Caudovirales|Siphoviridae||Laroyevirus;Caudovirales|Siphoviridae||;Caudovirales|Siphoviridae||Nanhaivirus;|Bicaudaviridae||Bicaudavirus;Caudovirales|Siphoviridae||Emalynvirus;Caudovirales|Siphoviridae||;Caudovirales|Siphoviridae||Harrisonvirus;Caudovirales|Myoviridae||Jilinvirus;Caudovirales|Siph…
	S6_NODE_3106	2		7.691	15					Caudovirales	Siphoviridae			0.8	yes	5	Clostridium phage phiCP13O;Bacillus phage SPP1;Staphylococcus virus 29;Clostridium virus phiC2;Rhodobacter phage RcRhea	5	Caudovirales|Siphoviridae||;Caudovirales|Siphoviridae||;Caudovirales|Siphoviridae||Phietavirus;Caudovirales|Myoviridae||Cd119virus;Caudovirales|Siphoviridae||Cronusvirus
	S6_NODE_31319	2		1.611	5					Caudovirales	Siphoviridae	NA	Np1virus	1	NO	1	Pseudomonas phage PaMx25	1	Caudovirales|Siphoviridae||Np1virus
	S6_NODE_3138	2		7.643	9					Caudovirales	Podoviridae			1	yes	4	Pseudomonas virus 119X;Pseudomonas virus 119X;Pseudomonas virus 119X;Pseudomonas phage PaP2	4	Caudovirales|Podoviridae||;Caudovirales|Podoviridae||;Caudovirales|Podoviridae||;Caudovirales|Podoviridae||
	S6_NODE_3191	2		7.525	15					Caudovirales				1	yes	3	Paenibacillus phage Tripp;Bacillus virus SPO1;Vibrio phage VvAW1	3	Caudovirales|Siphoviridae||Trippvirus;Caudovirales|Myoviridae|Spounavirinae|Spo1virus;Caudovirales|Podoviridae||
	S6_NODE_3209	2		7.486	6					Caudovirales	Myoviridae			0.6	yes	5	Rhizobium phage 16-3;Aurantimonas phage AmM-1;Bacillus virus G;Prochlorococcus phage P-SSM2;Escherichia phage RCS47	5	Caudovirales|Siphoviridae||;Caudovirales|Podoviridae||;Caudovirales|Myoviridae||;Caudovirales|Myoviridae|Tevenvirinae|;Caudovirales|Myoviridae||Punavirus
	S6_NODE_3241	2		7.438	11					Caudovirales	Siphoviridae			1	yes	3	Pseudomonas phage PaMx25;Pseudomonas phage nickie;Lactococcus phage TP901-1	3	Caudovirales|Siphoviridae||Np1virus;Caudovirales|Siphoviridae||Nickievirus;Caudovirales|Siphoviridae||
	S6_NODE_3355	2		7.246	12	Unbinned				Caudovirales				1	yes	3	Bacillus phage Pony;Rhizobium phage RHEph10;Psychrobacter phage pOW20-A	3	Caudovirales|Podoviridae||Pagevirus;Caudovirales|Siphoviridae||Nickievirus;Caudovirales|Myoviridae||
	S6_NODE_34568	2		1.518	3					Caudovirales	Siphoviridae			0.666667	yes	3	Listeria phage A500;Shigella virus Sf6;Pseudoalteromonas phage BS5	3	Caudovirales|Siphoviridae||;Caudovirales|Podoviridae||P22virus;Caudovirales|Siphoviridae||
	S6_NODE_34794	2		1.512	3					Caudovirales	Siphoviridae			0.666667	yes	3	Paenibacillus phage Diva;Mycobacterium virus Omega;Shigella phage SfIV	3	Caudovirales|Siphoviridae||Sitaravirus;Caudovirales|Siphoviridae||Omegavirus;Caudovirales|Myoviridae||
	S6_NODE_3527	2		6.989	8	Unbinned				Caudovirales				1	yes	4	Salmonella phage 118970_sal3;Bacteriophage Lily;Vibrio phage X29;Pseudomonas phage nickie	4	Caudovirales|Myoviridae||;Caudovirales|Siphoviridae||Lilyvirus;Caudovirales|Myoviridae||;Caudovirales|Siphoviridae||Nickievirus
	S6_NODE_3565	2		6.935	9					Caudovirales	Myoviridae			0.666667	yes	6	Prochlorococcus phage P-HM2;Pseudomonas phage PA11;Pseudomonas phage PA11;Citrobacter phage CF1 ERZ-2017;Vibrio phage pVp-1;Pseudomonas phage YMC11/02/R656	6	Caudovirales|Myoviridae||;Caudovirales|Myoviridae||;Caudovirales|Myoviridae||;Caudovirales|Myoviridae|Tevenvirinae|Moonvirus;Caudovirales|Siphoviridae||Cetovirus;Caudovirales|Siphoviridae||
	S6_NODE_3645	2		6.819	8					Caudovirales	Siphoviridae	NA	Nickievirus	0.666667	yes	3	Pseudomonas phage nickie;Pseudomonas phage nickie;Lactococcus phage TP901-1	3	Caudovirales|Siphoviridae||Nickievirus;Caudovirales|Siphoviridae||Nickievirus;Caudovirales|Siphoviridae||
	S6_NODE_37602	2		1.446	4					Caudovirales	Podoviridae			1	yes	2	Rhodoferax phage P26218;Vibrio phage VvAW1	2	Caudovirales|Podoviridae||;Caudovirales|Podoviridae||
	S6_NODE_37664	2		1.444	3					Caudovirales	Myoviridae	NA	Msw3virus	0.666667	yes	3	Edwardsiella phage PEi21;Edwardsiella phage PEi21;Burkholderia phage BcepB1A	3	Caudovirales|Myoviridae||Msw3virus;Caudovirales|Myoviridae||Msw3virus;Caudovirales|Myoviridae||
	S6_NODE_3904	2		6.526	7					Caudovirales	Podoviridae	NA	Nonanavirus	1	NO	1	Salmonella phage SP069	1	Caudovirales|Podoviridae||Nonanavirus
	S6_NODE_4095	2		6.298	7					Caudovirales	Siphoviridae	NA	D3112virus	1	NO	1	Pseudomonas virus MP38	1	Caudovirales|Siphoviridae||D3112virus
	S6_NODE_4100	2		6.293	12					Caudovirales	Siphoviridae			1	yes	10	Enterococcus phage EFRM31;Burkholderia virus phiE125;Brucella phage BiPBO1;Enterobacteria phage mEp235;Burkholderia phage KS9;Paracoccus phage Shpa;Streptomyces phage phiSASD1;Rhodococcus phage REQ1;Streptomyces phage phiSASD1;Lactobacillus phage LfeSau	10	Caudovirales|Siphoviridae||Efquatrovirus;Caudovirales|Siphoviridae||E125virus;Caudovirales|Siphoviridae||;Caudovirales|Siphoviridae||Hendrixvirus;Caudovirales|Siphoviridae||Stanholtvirus;Caudovirales|Siphoviridae||Vhulanivirus;Caudovirales|Siphoviridae||Lomovskayavirus;Caudovirales|Siphoviridae||;Caudovirales|Siphoviridae||Lomovskayavirus;Caudovirales|Siphoviridae||
	S6_NODE_4128	2		6.26	6					Caudovirales				1	yes	2	Agrobacterium phage Atu_ph07;Azospirillum phage Cd	2	Caudovirales|Myoviridae||Polybotosvirus;Caudovirales|Siphoviridae||
	S6_NODE_4148	2		6.238	11					Caudovirales				1	yes	5	Bacillus phage phi4B1;Halovirus HCTV-1;Bacillus phage Riley;Halovirus HVTV-1;Halovirus HCTV-1	2	Caudovirales|Siphoviridae||;|||;Caudovirales|Myoviridae|Bastillevirinae|B4virus;|||;|||
	S6_NODE_4183	2		6.206	5					Caudovirales	Myoviridae	NA	Ripduovirus	1	yes	2	Ralstonia phage RP12;Ralstonia phage RP12	2	Caudovirales|Myoviridae||Ripduovirus;Caudovirales|Myoviridae||Ripduovirus
	S6_NODE_4203	2		6.185	9		Caudovirales	Myoviridae		Caudovirales	Myoviridae			1	yes	9	Vibrio phage VBM1;Vibrio phage VBM1;Vibrio phage VBM1;Vibrio phage VBM1;Haemophilus phage Aaphi23;Vibrio phage VBM1;Vibrio phage VBM1;Vibrio phage VBM1;Vibrio phage VBM1	9	Caudovirales|Myoviridae||;Caudovirales|Myoviridae||;Caudovirales|Myoviridae||;Caudovirales|Myoviridae||;Caudovirales|Myoviridae||;Caudovirales|Myoviridae||;Caudovirales|Myoviridae||;Caudovirales|Myoviridae||;Caudovirales|Myoviridae||
	S6_NODE_42183	2		1.352	4					Caudovirales	Siphoviridae			1	yes	4	Rhodobacter phage RcapMu;Rhodobacter phage RcapMu;Klebsiella phage phiKO2;Cronobacter phage phiES15	4	Caudovirales|Siphoviridae||;Caudovirales|Siphoviridae||;Caudovirales|Siphoviridae||;Caudovirales|Siphoviridae||
	S6_NODE_425	2		29.631	33					Caudovirales	Siphoviridae			0.6	yes	10	Marinomonas phage P12026;Enterobacter phage phiEap-2;Rhodobacter phage RcTitan;Mycobacterium phage ScottMcG;Burkholderia virus Bcep22;Lactococcus phage TP901-1;Pseudomonas phage nickie;Pseudomonas phage PaMx25;Erwinia phage vB_EamM_RisingSun;Pelagibacter phage HTVC008M	10	Caudovirales|Siphoviridae||;Caudovirales|Siphoviridae|Guernseyvirinae|Cornellvirus;Caudovirales|Siphoviridae||Titanvirus;Caudovirales|Myoviridae||Bxz1virus;Caudovirales|Podoviridae||Bcep22virus;Caudovirales|Siphoviridae||;Caudovirales|Siphoviridae||Nickievirus;Caudovirales|Siphoviridae||Np1virus;Caudovirales|Myoviridae||Risingsunvirus;Caudovirales|Myoviridae||
	S6_NODE_4287	2		6.099	9					Caudovirales	Podoviridae			0.8	yes	5	Verrucomicrobia phage P8625;Mesorhizobium phage vB_MloP_Lo5R7ANS;Cellulophaga phage phi38:1;Edwardsiella phage KF-1;Alteromonas phage vB_AmaP_AD45-P1	5	Caudovirales|Siphoviridae||;Caudovirales|Podoviridae|Autographivirinae|;Caudovirales|Podoviridae||;Caudovirales|Podoviridae||Kf1virus;Caudovirales|Podoviridae||
	S6_NODE_4361	2		6.039	10	Unbinned				Caudovirales	Podoviridae			0.6	yes	5	Puniceispirillum phage HMO-2011;Clostridium phage phiCP13O;Burkholderia virus Bcepil02;Burkholderia virus Bcepmigl;Mycobacterium phage Estave1	5	Caudovirales|Podoviridae||;Caudovirales|Siphoviridae||;Caudovirales|Podoviridae||Bcep22virus;Caudovirales|Podoviridae||Bcep22virus;Caudovirales|Siphoviridae||Cheoctovirus
	S6_NODE_4585	2		5.835	6					Caudovirales	Siphoviridae			1	yes	4	Thermoanaerobacterium phage THSA-485A;Xanthomonas phage Xp15;Xanthomonas phage Xp15;Xanthomonas phage Xp15	4	Caudovirales|Siphoviridae||;Caudovirales|Siphoviridae||;Caudovirales|Siphoviridae||;Caudovirales|Siphoviridae||
	S6_NODE_45871	2		1.289	5					Caudovirales				1	yes	2	Thermoanaerobacterium phage THSA-485A;Rhizobium phage RHEph06	2	Caudovirales|Siphoviridae||;Caudovirales|Myoviridae||Kleczkowskavirus
	S6_NODE_4589	2		5.834	8	Unbinned				Caudovirales	Podoviridae			1	yes	3	Erwinia phage PEp14;Pseudomonas virus LUZ24;Enterobacter phage EcP1	3	Caudovirales|Podoviridae||;Caudovirales|Podoviridae||Luz24virus;Caudovirales|Podoviridae||
	S6_NODE_4653	2		5.776	6					Caudovirales	Podoviridae			1	yes	2	Vibrio phage CHOED;Arthrobacter phage Adat	2	Caudovirales|Podoviridae||;Caudovirales|Podoviridae||Jasminevirus
	S6_NODE_47080	2		1.27	3					Caudovirales	Myoviridae			1	NO	1	Rhodococcus phage E3	1	Caudovirales|Myoviridae||
	S6_NODE_4787	2		5.661	9					Caudovirales	Podoviridae			0.6	yes	5	Cronobacter phage CR3;Enterobacteria phage 13a;Alteromonas phage vB_AmaP_AD45-P1;Sinorhizobium phage phiN3;Pelagibacter phage HTVC019P	5	Caudovirales|Myoviridae|Vequintavirinae|Cr3virus;Caudovirales|Podoviridae|Autographivirinae|Teseptimavirus;Caudovirales|Podoviridae||;Caudovirales|Myoviridae||M12virus;Caudovirales|Podoviridae|Autographivirinae|
	S6_NODE_4802	2		5.651	6					Caudovirales	Myoviridae			1	NO	1	Bacillus phage 0305phi8-36	1	Caudovirales|Myoviridae||
	S6_NODE_4978	2		5.507	9					Caudovirales	Siphoviridae	NA	Nickievirus	1	yes	2	Salmonella phage SSU5;Pseudomonas phage nickie	2	Caudovirales|Siphoviridae||Nickievirus;Caudovirales|Siphoviridae||Nickievirus
	S6_NODE_5172	2		5.368	9					Caudovirales	Podoviridae			0.857143	yes	7	Vibrio phage VvAW1;Rhodobacter phage RcapMu;Rhodoferax phage P26218;Puniceispirillum phage HMO-2011;Puniceispirillum phage HMO-2011;Puniceispirillum phage HMO-2011;Puniceispirillum phage HMO-2011	7	Caudovirales|Podoviridae||;Caudovirales|Siphoviridae||;Caudovirales|Podoviridae||;Caudovirales|Podoviridae||;Caudovirales|Podoviridae||;Caudovirales|Podoviridae||;Caudovirales|Podoviridae||
	S6_NODE_5213	2		5.341	7					Caudovirales				1	yes	4	Roseobacter phage RDJL Phi 1;Escherichia phage vB_EcoM-ep3;Streptomyces virus phiC31;Escherichia phage vB_EcoM-ep3	4	Caudovirales|Siphoviridae||Rdjlvirus;Caudovirales|Myoviridae||Cvm10virus;Caudovirales|Siphoviridae||Phic31virus;Caudovirales|Myoviridae||Cvm10virus
	S6_NODE_5466	2		5.18	8					Caudovirales	Myoviridae			1	NO	1	Burkholderia phage KS10	1	Caudovirales|Myoviridae||
	S6_NODE_5583	2		5.099	8					Caudovirales	Podoviridae			0.666667	yes	6	Edwardsiella phage KF-1;Enterobacteria phage mEp460;Vibrio phage VPMS1;Edwardsiella phage KF-1;Vibrio phage VPMS1;Rhizobium phage RHEph10	6	Caudovirales|Podoviridae||Kf1virus;Caudovirales|Siphoviridae||;Caudovirales|Podoviridae||Kafunavirus;Caudovirales|Podoviridae||Kf1virus;Caudovirales|Podoviridae||Kafunavirus;Caudovirales|Siphoviridae||Nickievirus
	S6_NODE_5616	2		5.077	11					Caudovirales	Siphoviridae			1	yes	4	Streptococcus phage IC1;Cellulophaga phage phi19:1;Cellulophaga phage phi10:1;Arthrobacter phage Gordon	4	Caudovirales|Siphoviridae||;Caudovirales|Siphoviridae||;Caudovirales|Siphoviridae||;Caudovirales|Siphoviridae||Gordonvirus
	S6_NODE_5677	2		5.041	13					Caudovirales				1	yes	7	Sinorhizobium phage phiN3;Pseudomonas phage Bjorn;Geobacillus virus E2;Synechococcus phage S-CBP1;Pseudomonas phage tf;Pseudomonas phage NP1;Pseudomonas phage PA11	7	Caudovirales|Myoviridae||M12virus;Caudovirales|Podoviridae||Bjornvirus;Caudovirales|Siphoviridae||;Caudovirales|Podoviridae|Autographivirinae|;Caudovirales|Podoviridae||Krylovvirus;Caudovirales|Siphoviridae||Np1virus;Caudovirales|Myoviridae||
	S6_NODE_5744	2		4.998	6					Caudovirales				1	yes	2	Pseudomonas phage PS-1;Acidovorax phage ACP17	2	Caudovirales|Siphoviridae||;Caudovirales|Myoviridae||Busanvirus
	S6_NODE_5798	2		4.965	6					Caudovirales	Siphoviridae			1	yes	3	Escherichia virus T5;Geobacillus phage GBK2;Geobacillus phage GBK2	3	Caudovirales|Siphoviridae||T5virus;Caudovirales|Siphoviridae||;Caudovirales|Siphoviridae||
	S6_NODE_5921	2		4.882	9					Caudovirales	Podoviridae	NA	Epsilon15virus	0.6	yes	5	Salmonella phage epsilon15;Salmonella phage epsilon15;Salmonella phage epsilon15;Xanthomonas citri phage CP2;Agrobacterium phage Atu_ph07	5	Caudovirales|Podoviridae||Epsilon15virus;Caudovirales|Podoviridae||Epsilon15virus;Caudovirales|Podoviridae||Epsilon15virus;Caudovirales|Podoviridae||;Caudovirales|Myoviridae||Polybotosvirus
	S6_NODE_597	2		23.889	20					Caudovirales	Myoviridae			0.875	yes	8	Bacillus virus G;Bacillus virus G;Bacillus virus G;Bacillus virus G;Bacillus virus G;Synechococcus phage S-CBS3;Synechococcus phage S-SSM7;Bacillus virus G	8	Caudovirales|Myoviridae||;Caudovirales|Myoviridae||;Caudovirales|Myoviridae||;Caudovirales|Myoviridae||;Caudovirales|Myoviridae||;Caudovirales|Siphoviridae||;Caudovirales|Myoviridae||;Caudovirales|Myoviridae||
	S6_NODE_5976	2		4.855	10					Caudovirales	Podoviridae			1	yes	6	Puniceispirillum phage HMO-2011;Puniceispirillum phage HMO-2011;Synechococcus phage S-CBP42;Rhodoferax phage P26218;Vibrio phage VvAW1;Puniceispirillum phage HMO-2011	6	Caudovirales|Podoviridae||;Caudovirales|Podoviridae||;Caudovirales|Podoviridae|Autographivirinae|;Caudovirales|Podoviridae||;Caudovirales|Podoviridae||;Caudovirales|Podoviridae||
	S6_NODE_6039	2		4.826	9	Unbinned				Caudovirales	Siphoviridae			0.666667	yes	6	Burkholderia virus BcepMu;Rhodobacter phage RcapMu;Pseudomonas phage JBD25;Streptococcus phage phiARI0460-1;Staphylococcus virus IPLA5;Escherichia virus Mu	6	Caudovirales|Myoviridae||Bcepmuvirus;Caudovirales|Siphoviridae||;Caudovirales|Siphoviridae||;Caudovirales|Siphoviridae||;Caudovirales|Siphoviridae||Phietavirus;Caudovirales|Myoviridae||Muvirus
	S6_NODE_62802	2		1.082	3					Caudovirales	Myoviridae			1	yes	3	Synechococcus phage S-CAM3;Synechococcus phage S-SM2;Prochlorococcus phage P-TIM68	3	Caudovirales|Myoviridae||;Caudovirales|Myoviridae||;Caudovirales|Myoviridae||
	S6_NODE_6309	2		4.687	5					Caudovirales	Myoviridae			1	NO	1	Bacillus phage BalMu-1	1	Caudovirales|Myoviridae||
	S6_NODE_6354	2		4.662	5					Caudovirales	Myoviridae			1	yes	3	Campylobacter phage PC14;Ralstonia phage RSP15;Sinorhizobium phage phiM12	3	Caudovirales|Myoviridae|Eucampyvirinae|Fletchervirus;Caudovirales|Myoviridae||;Caudovirales|Myoviridae||M12virus
	S6_NODE_6435	2		4.615	5		Caudovirales	Myoviridae		Caudovirales	Myoviridae			0.75	yes	4	Synechococcus phage S-SKS1;Synechococcus phage S-CAM9;Cyanophage S-RIM50;Pelagibacter phage HTVC008M	4	Caudovirales|Siphoviridae||;Caudovirales|Myoviridae||;Caudovirales|Myoviridae||;Caudovirales|Myoviridae||
	S6_NODE_6556	2		4.557	6					Caudovirales				1	yes	4	Shigella virus Sf6;Shigella phage SfIV;Mycobacterium phage 32HC;Bacillus phage Mgbh1	4	Caudovirales|Podoviridae||P22virus;Caudovirales|Myoviridae||;Caudovirales|Siphoviridae||Trigintaduovirus;Caudovirales|Siphoviridae||Magadivirus
	S6_NODE_6578	2		4.549	8					Caudovirales	Myoviridae			0.8	yes	5	Cellulophaga phage phiSM;Streptococcus phage Dp-1;Enterobacteria phage phi92;Pelagibacter phage HTVC008M;Vibrio phage KVP40	5	Caudovirales|Myoviridae||;Caudovirales|Siphoviridae||;Caudovirales|Myoviridae||;Caudovirales|Myoviridae||;Caudovirales|Myoviridae|Tevenvirinae|Schizot4virus
	S6_NODE_6607	2		4.537	3					Caudovirales				1	yes	3	Microcystis phage MaMV-DC;Escherichia phage vB_EcoP_SU10;Microbacterium phage Min1	3	Caudovirales|Myoviridae||;Caudovirales|Podoviridae||Phieco32virus;Caudovirales|Siphoviridae||Minunavirus
	S6_NODE_6712	2		4.489	8					Caudovirales	Siphoviridae	NA	Nickievirus	1	NO	1	Salmonella phage SSU5	1	Caudovirales|Siphoviridae||Nickievirus
	S6_NODE_6914	2		4.398	6					Caudovirales	Podoviridae	NA	Myxoctovirus	1	NO	1	Myxococcus phage Mx8	1	Caudovirales|Podoviridae||Myxoctovirus
	S6_NODE_6983	2		4.365	7					Caudovirales	Myoviridae			1	yes	3	Bacillus phage BalMu-1;Bacillus phage BalMu-1;Bacillus phage BalMu-1	3	Caudovirales|Myoviridae||;Caudovirales|Myoviridae||;Caudovirales|Myoviridae||
	S6_NODE_7181	2		4.281	6					Caudovirales				1	yes	6	Sulfitobacter phage phiCB2047-B;Cronobacter phage ENT39118;Mesorhizobium phage vB_MloP_Lo5R7ANS;Mesorhizobium phage vB_MloP_Lo5R7ANS;Brucella phage BiPBO1;Burkholderia virus phiE122	6	Caudovirales|Podoviridae||Baltimorevirus;Caudovirales|Siphoviridae||;Caudovirales|Podoviridae|Autographivirinae|;Caudovirales|Podoviridae|Autographivirinae|;Caudovirales|Siphoviridae||;Caudovirales|Myoviridae|Peduovirinae|P2virus
	S6_NODE_7332	2		4.22	6					Caudovirales	Myoviridae			1	yes	4	Prochlorococcus phage P-SSM4;Synechococcus phage S-SSM7;Escherichia virus RB16;Pectobacterium phage CBB	4	Caudovirales|Myoviridae|Tevenvirinae|;Caudovirales|Myoviridae||;Caudovirales|Myoviridae|Tevenvirinae|;Caudovirales|Myoviridae||Eneladusvirus
	S6_NODE_7349	2		4.214	7					Caudovirales	Podoviridae			0.75	yes	4	Caulobacter virus Magneto;Thalassomonas phage BA3;Pseudoalteromonas phage PH1;Pseudoalteromonas phage PH1	4	Caudovirales|Siphoviridae||Phicbkvirus;Caudovirales|Podoviridae||;Caudovirales|Podoviridae||Kafunavirus;Caudovirales|Podoviridae||Kafunavirus
	S6_NODE_7476	2		4.159	7					Caudovirales				1	yes	2	Escherichia phage phAPEC8;Anabaena phage A-4L	2	Caudovirales|Myoviridae||;Caudovirales|Podoviridae||
	S6_NODE_763	2		20.603	24					Caudovirales	Siphoviridae			1	yes	6	Dinoroseobacter phage vB_DshS-R5C;Lactococcus phage 28201;Idiomarinaceae phage 1N2-2;Enterobacteria phage BP-4795;Xanthomonas virus phil7;Rhizobium phage vB_RleS_L338C	6	Caudovirales|Siphoviridae||Nanhaivirus;Caudovirales|Siphoviridae||;Caudovirales|Siphoviridae||;Caudovirales|Siphoviridae||;Caudovirales|Siphoviridae||Xp10virus;Caudovirales|Siphoviridae||
	S6_NODE_7764	2		4.063	7					Caudovirales	Siphoviridae			1	yes	5	Thermus virus P23-45;Mycobacterium phage PegLeg;Acinetobacter phage Bphi-B1251;Mannheimia phage vB_MhS_535AP2;Thermus virus P23-45	5	Caudovirales|Siphoviridae||P23virus;Caudovirales|Siphoviridae|Mclasvirinae|Bongovirus;Caudovirales|Siphoviridae||Vieuvirus;Caudovirales|Siphoviridae||;Caudovirales|Siphoviridae||P23virus
	S6_NODE_7827	2		4.044	8					Caudovirales				1	yes	3	Escherichia phage P13374;Bacillus virus SPbeta;Flavobacterium phage FCV-1	3	Caudovirales|Podoviridae|Sepvirinae|Oslovirus;Caudovirales|Siphoviridae||Spbetavirus;Caudovirales|Myoviridae||Ficleduovirus
	S6_NODE_7869	2		4.028	7	Unbinned				Caudovirales	Podoviridae			1	NO	1	Erwinia phage vB_EamP-S6	1	Caudovirales|Podoviridae||
	S6_NODE_7967	2		3.989	5					Caudovirales	Siphoviridae			1	yes	2	Polaribacter phage P12002S;Nonlabens phage P12024S	2	Caudovirales|Siphoviridae||P12002virus;Caudovirales|Siphoviridae||P12024virus
	S6_NODE_8067	2		3.955	11					Caudovirales	Myoviridae			0.714286	yes	7	Vibrio phage CP-T1;Burkholderia virus BcepMu;Vibrio phage martha 12B12;Pseudomonas phage JBD25;Vibrio phage martha 12B12;Pseudomonas phage B3;Pelagibacter phage HTVC008M	7	Caudovirales|Myoviridae||;Caudovirales|Myoviridae||Bcepmuvirus;Caudovirales|Myoviridae||;Caudovirales|Siphoviridae||;Caudovirales|Myoviridae||;Caudovirales|Siphoviridae||Beetrevirus;Caudovirales|Myoviridae||
	S6_NODE_8146	2		3.931	5					Caudovirales	Podoviridae			1	yes	2	Vibrio phage CHOED;Pseudomonas virus LUZ24	2	Caudovirales|Podoviridae||;Caudovirales|Podoviridae||Luz24virus
	S6_NODE_821	2		19.83	25					Caudovirales				1	yes	13	Synechococcus phage S-SSM5;Thermoanaerobacterium phage THSA-485A;Thermoanaerobacterium phage THSA-485A;Vibrio phage VP5;Bordetella virus BPP1;Thermus phage TMA;Burkholderia phage AH2;Shewanella sp. phage 3/49;Bacillus phage BalMu-1;Bordetella virus BPP1;Vibrio phage phiVC8;Vibrio phage VBP47;Bacillus virus G	13	Caudovirales|Myoviridae||;Caudovirales|Siphoviridae||;Caudovirales|Siphoviridae||;Caudovirales|Podoviridae||Vp5virus;Caudovirales|Podoviridae||Bpp1virus;Caudovirales|Myoviridae||;Caudovirales|Siphoviridae||Ahduovirus;Caudovirales|Myoviridae||;Caudovirales|Myoviridae||;Caudovirales|Podoviridae||Bpp1virus;Caudovirales|Podoviridae||Vp5virus;Caudovirales|Podoviridae||;Caudovirales|Myoviridae||
	S6_NODE_8367	2		3.852	6					Caudovirales	Myoviridae			1	yes	6	Acidovorax phage ACP17;Bacillus virus G;Ralstonia phage RSP15;Pelagibacter phage HTVC008M;Acidovorax phage ACP17;Enterobacteria phage RB49	6	Caudovirales|Myoviridae||Busanvirus;Caudovirales|Myoviridae||;Caudovirales|Myoviridae||;Caudovirales|Myoviridae||;Caudovirales|Myoviridae||Busanvirus;Caudovirales|Myoviridae|Tevenvirinae|Rb49virus
	S6_NODE_8395	2		3.843	6		Caudovirales	Myoviridae		Caudovirales	Myoviridae			1	yes	5	Vibrio phage VBM1;Vibrio phage VBM1;Vibrio phage VBM1;Haemophilus phage Aaphi23;Cyanophage P-TIM40	5	Caudovirales|Myoviridae||;Caudovirales|Myoviridae||;Caudovirales|Myoviridae||;Caudovirales|Myoviridae||;Caudovirales|Myoviridae||
	S6_NODE_8428	2		3.834	5					Caudovirales	Siphoviridae	NA	Yuavirus	1	yes	2	Alphaproteobacteria virus phiJl001;Alphaproteobacteria virus phiJl001	2	Caudovirales|Siphoviridae||Yuavirus;Caudovirales|Siphoviridae||Yuavirus
	S6_NODE_9032	2		3.66	9					Caudovirales				1	yes	6	Marinomonas phage P12026;Shigella phage SfIV;Cronobacter phage vB_CsaM_GAP32;Bacillus phage Hoody T;Pseudomonas virus D3;Pseudomonas phage vB_PsyM_KIL1	6	Caudovirales|Siphoviridae||;Caudovirales|Myoviridae||;Caudovirales|Myoviridae||Eneladusvirus;Caudovirales|Herelleviridae|Bastillevirinae|Bastillevirus;Caudovirales|Siphoviridae||D3virus;Caudovirales|Myoviridae||Flaumdravirus
	S6_NODE_9038	2		3.658	7					Caudovirales	Podoviridae			1	yes	2	Pseudomonas phage UFV-P2;Pseudomonas phage Bjorn	2	Caudovirales|Podoviridae||Vicosavirus;Caudovirales|Podoviridae||Bjornvirus
	S6_NODE_9670	2		3.494	11					Caudovirales	Siphoviridae			1	yes	7	Pseudomonas phage PS-1;Pseudomonas phage PaMx28;Rhizobium phage vB_RglS_P106B;Salicola phage CGphi29;Vibrio phage pYD38-B;Serratia phage Eta;Salmonella phage MA12	7	Caudovirales|Siphoviridae||;Caudovirales|Siphoviridae||Pamx74virus;Caudovirales|Siphoviridae||Rigallicvirus;Caudovirales|Siphoviridae||;Caudovirales|Siphoviridae||;Caudovirales|Siphoviridae||;Caudovirales|Siphoviridae|Guernseyvirinae|Jerseyvirus
	S6_NODE_9955	2		3.427	6					Caudovirales				1	yes	4	Vibrio phage PVA1;Paracoccus phage Shpa;Pseudomonas phage PPpW-3;Thalassomonas phage BA3	4	Caudovirales|Podoviridae||;Caudovirales|Siphoviridae||Vhulanivirus;Caudovirales|Myoviridae||Jilinvirus;Caudovirales|Podoviridae||
	S6_NODE_25	5		10.002	61					Caudovirales	Siphoviridae			0.75	yes	4	Burkholderia virus Bcep22;Temperate phage phiNIH1.1;Pseudomonas phage nickie;Pseudomonas phage nickie	4	Caudovirales|Podoviridae||Bcep22virus;Caudovirales|Siphoviridae||;Caudovirales|Siphoviridae||Nickievirus;Caudovirales|Siphoviridae||Nickievirus
	S6_NODE_384	5		22.051	27					Caudovirales	Siphoviridae			0.666667	yes	9	Pelagibacter phage HTVC008M;Acidovorax phage ACP17;Burkholderia virus Bcep22;Lactococcus phage TP901-1;Pseudomonas phage nickie;Pseudomonas phage PaMx25;Marinomonas phage P12026;Enterobacter phage phiEap-2;Rhodobacter phage RcSpartan	9	Caudovirales|Myoviridae||;Caudovirales|Myoviridae||Busanvirus;Caudovirales|Podoviridae||Bcep22virus;Caudovirales|Siphoviridae||;Caudovirales|Siphoviridae||Nickievirus;Caudovirales|Siphoviridae||Np1virus;Caudovirales|Siphoviridae||;Caudovirales|Siphoviridae|Guernseyvirinae|Cornellvirus;Caudovirales|Siphoviridae||Titanvirus
	S6_NODE_601	5		7.35	10					Caudovirales	Siphoviridae	NA	Nickievirus	1	yes	2	Pseudomonas phage nickie;Pseudomonas phage nickie	2	Caudovirales|Siphoviridae||Nickievirus;Caudovirales|Siphoviridae||Nickievirus
	S6_NODE_857	5		14.035	18					Caudovirales	Siphoviridae			1	yes	3	Pseudomonas virus LPB1;Rhodovulum phage vB_RhkS_P1;Bacteriophage Lily	3	Caudovirales|Siphoviridae||D3112virus;Caudovirales|Siphoviridae||;Caudovirales|Siphoviridae||Lilyvirus
* Blank taxonomy assignments indicate that there was no taxonomy call made by the method indicated at a given rank. A taxonomy assignment of "NA" indicates that there were informative hits, but that the virus has not been assigned taxonomy at a given rank by the International Comittee on Taxonomy of Viruses (ICTV).
