# Supplementary material for: Aerobic and anaerobic iron oxidizers together drive denitrification and carbon cycling at marine iron-rich hydrothermal vents
Source: ISME J. 2020 Dec 17;15(5):1271–86. doi: 10.1038/s41396-020-00849-y (PMC8114936; doi:10.1038/s41396-020-00849-y)
Supplement: Supplementary file 4 — Supplemental Table 6 [file 41396_2020_849_MOESM4_ESM.xlsx]

## Sheet: Sheet1
Supplemental Table 6. Candidatus Ferristratum sp. expression for genes of interest.
		iron cycling	nitrogen cycling							sulfur cycling							mannose metabolism		oxygen tolerance
	%	putative Fe oxidase	dissimilatory nitrate reductase		nitric oxide reductase		assimilatory nitrate reductase	nitrite reductase		dissimilatory sulfate reduction				heterodisulfide reductase			mannose transporter	mannose-6P -> fructose-6P	O2-independent	O2-sensitive
Bins	Complete	cyc2	narG	narH	norB	norC	nasA	nirB	nirD	dsrABCDEFHKM	aprAB	qmoA	qmoB	hdrA	hdrB	hdrC	PTS-IIA	mannose-6-phosphate isomerase	RNR Class II	RNR Class III	alkyl peroxide reductase	superoxide dismutase
S1-Delta1	25.4	-	89.2467	31.646	-	-	-	-	-	-	-	-	-	-	-	-	0	-	-	-	0	0
S19-Delta1	91	0	11.7	0	0	0	20.7	0	-	-	-	0	-	0	1	0	4.04081	0	0.723539	0	72.8	0
S19-Delta2	77.4	0	136.4	1.1	0	0	17.8	1.6	-	-	-	-	-	0	0	6.32	0	0	0	0	0	80.7
S19-Delta3	94.2	1052.14	-	-	0	0	23.5	0	-	-	-	0.4	-	0.4	0	0	2.14092	0	0	0	0	0
S19-Delta6	70.7	-	-	-	0	-	0	-	-	-	-	0	-	0	0	0	0	0	0	0	1.6	-
S6-Bacteria1a	92.3	14.2	157	83.4	10.9	15.8	8.5	0	-	-	-	9	-	-	21.2	3.29	0	0	76.5208	0	61.8	8.25
S6-Delta1a	93.6	-	301.2	237.1	41.7	42	14.2	0.9	-	-	-	10.2	-	-	31.6	11.05	-	17.2164	17.2064	0	64.6	8.4
S6-Delta2a	92.9	15.9	213	57.8	16.9	0	3.1	0.8	-	-	-	-	-	0	20.69	4.78	5.79142	0	73.814	14.0489	36.1	16
S6-Delta3a	91	2.22	81.6	26.3	9	14.9	0.75	0.2	-	-	-	-	-	0	5.34	0	0	6.48641	11.0213	90.0016	74.6	-
S6-Delta4a	93.6	31.7	72.7	37.9	3.9	9.5	3.5	-	-	-	-	17.9	-	-	10.56	3.91	0	0	16.1895	8.61211	131.7	14.6
S6-Delta9a	67.4	-	34.4	23.9	-	-	0	-	-	-	-	10.3	-	-	1.88	0	0	0	3.05292	-	0	-
aS6 gene expression represents the sum of all time points (n=6)
0 gene found in MAG but not expressed
- gene not found in MAG
