# Supplementary material for: Aerobic and anaerobic iron oxidizers together drive denitrification and carbon cycling at marine iron-rich hydrothermal vents
Source: ISME J. 2020 Dec 17;15(5):1271–86. doi: 10.1038/s41396-020-00849-y (PMC8114936; doi:10.1038/s41396-020-00849-y)
Supplement: Supplementary file 5 — Supplemental Table 7 [file 41396_2020_849_MOESM5_ESM.xlsx]

## Sheet: Sheet1
Supplemental Table 7. Gene expression and taxonomic contribution for each gene of interest shown in Figures 2/4.
		Gene Expression Total (TPM)			Taxonomic contribution (%)
Figure	Gene	S1	S19	S6a	S1	S19	S6
2A	rubisco_form_II	203.838	7.42565	374.676	Zetaproteobacteria (100%)	Thiotrichales (67%), Zetaproteobacteria (33%)	Zetaproteobacteria (80%), Unbinned (19%), Gammaproteobacteria (<1%)
2A	aclAB			7.79019			Unknown Bacteria (69%), Unbinned (31%)
2A	codh_catalytic	3.8715	1.35047	21.6026	Unbinned (100%)	Unknown prokaryote (67%), Actinobacteria (33%)	Unbinned (99%), Marinimicrobia (1%)
2B	nxrAB			21.7344			Unbinned (100%)
2B	hzoA/hzsA			144.407			Planctomycetes (100%)
2B	cyc2-Cluster1	10799.5	1293.31	1356.55	Zetaproteobacteria (100%), Flavobacteria (<1%)	Ferristratum (79%), Zetaproteobacteria (21%)	Zetaproteobacteria (92%), Ferristratum (5%), Unknown Bacteria (3%), Desulfobacterota (<1%)
2B	mcrABG	2033.35			Unbinned Methanoperedens (100%)
2B	pmoABC	919.822		290.252	Unbinned Gammaproteobacteria (50%), Unbinned (50%)		Unbinned Gammaproteobacteria (100%)
2B	soxXZ	597.685	0.760963	2.36269	Zetaproteobacteria (100%)	Planctomycetes (100%)	Unbinned (100%)
2B	dsrAB			3.15924			Unbinned (100%)
2B	Hydrogenase 1		4.76176	25.6		Marinimicrobia (55%), Actinobacteria (45%)	Unbinned (92%), Unknown Bacteria (5%), Melioribacter (3%)
2B	Hydrogenase 2a		0.572621			Chloroflexi (100%)
2B	Hydrogenase_Group_4	327.712	266.134	276.977	Zetaproteobacteria (84%), Flavobacteria (12%), Unbinned (3%)	Unbinned (71%), Zetaproteobacteria (18%), Unknown Bacteria (10%), Ferristratum (<1%)	Zetaproteobacteria (72%), Unbinned (16%), Ferristratum (7%), Unknown Bacteria (1%), Melioribacter (1%), Chloroflexi (1%), Desulfobacterota (1%), Flavobacteria (<1%), Planctomycetes (<1%), Marinimicrobia (<1%)
2B	coxSML		535.769	173.726		Desulfobacterota (91%), Unbinned (7%), Chloroflexi (2%), Planctomycetes (<1%)	Desulfobacterota (98%), Unbinned (1%), Melioribacter (1%), Chloroflexi (1%), Actinobacteria (<1%)
2C	cydAB	10.7013	2.52763	20.915	Zetaproteobacteria (100%)	Planctomycetes (82%), Unbinned (18%)	Zetaproteobacteria (97%), Unbinned (3%)
2C	cyoADE	18.111	39.1348	52.3036	Unbinned (75%), Gammaproteobacteria (25%)	Unbinned (97%), Unknown prokaryote (3%)	Zetaproteobacteria (64%), Unbinned (25%), Melioribacter (4%), Marinimicrobia (3%), Unknown Bacteria (2%), Alphaproteobacteria (2%)
2C	coxAB		3.33326	39.6932		Unbinned (89%), Unknown prokaryote (11%)	Unbinned (32%), Ferristratum (31%), Marinimicrobia (21%), Melioribacter (11%), Actinobacteria (4%), Chloroflexi (2%)
2C	ccoNO	727.241	52.8286	652.358	Zetaproteobacteria (96%), Unbinned (3%), Flavobacteria (1%)	Chromatiales (85%), Unbinned (11%), Zetaproteobacteria (3%), Sphingobacteriales (1%)	Zetaproteobacteria (86%), Unbinned (11%), Unknown Bacteria (1%), Ferristratum (<1%), Melioribacter (<1%), Planctomycetes (<1%), Marinimicrobia (<1%), Chloroflexi (<1%), Gammaproteobacteria (<1%)
2C	narGH	61.569	107.66	697.794	Ferristratum (98%), Unbinned (2%)	Ferristratum (69%), Unbinned (30%), Marinimicrobia (<1%)	Ferristratum (95%), Unbinned (3%), Desulfobacterota (1%), Marinimicrobia (1%), Unknown Bacteria (<1%)
2C	napAB		4.41925	53.3655		Chloroflexi (100%)	Zetaproteobacteria (99%), Unknown Bacteria (1%)
2C	mtrAB		1.08874	2.9696		Unbinned (100%)	Unbinned (51%), Marinimicrobia (49%)
2C	phsA			0.365889			Desulfobacterota (100%)
4A	napAB		4.41925	53.3655		Chloroflexi (100%)	Zetaproteobacteria (99%), Unknown Bacteria (1%)
4A	narGH	61.569	107.66	697.794	Ferristratum (98%), Unbinned (2%)	Ferristratum (69%), Unbinned (30%), Marinimicrobia (<1%)	Ferristratum (95%), Unbinned (3%), Desulfobacterota (1%), Marinimicrobia (1%), Unknown Bacteria (<1%)
4A	nirK	12.1915	10.8628	178.484	Zetaproteobacteria (100%)	Unbinned (100%)	Unknown Bacteria (62%), Zetaproteobacteria (20%), Unbinned (17%), Parcubacteria (1%)
4A	nirS		22.8921	13.3952		Zetaproteobacteria (84%), Unbinned (16%)	Unbinned (49%), Zetaproteobacteria (47%), Gammaproteobacteria (4%)
4A	norBC	27.0841	1.01209	116.105	Unbinned (100%)	Unbinned (51%), Actinobacteria (49%)	Ferristratum (71%), Unbinned (21%), Unknown Bacteria (3%), Desulfobacterota (3%), Zetaproteobacteria (2%), Melioribacter (<1%)
4A	enor	12.7352	24.1	107.727	Unbinned (100%)	Unbinned (77%), Zetaproteobacteria (23%)	Unbinned (51%), Zetaproteobacteria (39%), Unknown Bacteria (9%), Gammaproteobacteria (1%)
4A	nosZ	12.7162	11.661	471.856	Unbinned (64%), Zetaproteobacteria (36%)	Marinimicrobia (96%), Unbinned (4%)	Unknown Bacteria (45%), Unbinned (28%), Zetaproteobacteria (22%), Marinimicrobia (4%), Sphingobacteriales (1%)
4A	nasA	103.453	37.6738	151.898	Zetaproteobacteria (62%), Unbinned (38%)	Ferristratum (55%), Chloroflexi (13%), Zetaproteobacteria (11%), Unbinned (10%), Unknown Bacteria (10%), Chromatiales (1%)	Zetaproteobacteria (83%), Unbinned (15%), Unknown Bacteria (1%), Desulfobacterota (<1%), Ferristratum (<1%)
4A	nirBD	251.686	30.9365	139.543	Zetaproteobacteria (85%), Unbinned (15%)	Zetaproteobacteria (91%), Ferristratum (5%), Unbinned (3%)	Zetaproteobacteria (78%), Unbinned (19%), Melioribacter (2%), Ferristratum (1%)
4A	nrfH		126.566	0.730744		Unbinned (100%)	Unbinned (100%)
4A	nifDHK		41.5197	1.81		Unbinned (97%), Unknown Bacteria (3%)	Desulfobacterota (100%)
4A	nxrAB			21.7344			Unbinned (100%)
4A	hzoA			221.006			Planctomycetes (100%)
4A	hzsA			67.8074			Planctomycetes (100%)
aS6 gene expression represents the sum of all time points (n=6)
